# Supplementary material for: 6,6′-(Pyridine-2,6-di­yl)bis­(pyrrolo­[3,4-b]pyridine-5,7-dione)
Source: Acta Crystallogr Sect E Struct Rep Online. 2011 Oct 29;67(Pt 11):o3130. doi: 10.1107/S160053681104414X (PMC3247514; doi:10.1107/S160053681104414X)
Supplement: Supplementary file 1 [file e-67-o3130-sup1.cif]

##############################################################################
#                                                                            #
# This CIF contains the data in a paper accepted for publication in          #
# Acta Crystallographica Section E. It conforms to the requirements of       #
# Notes for Authors for Acta Crystallographica Section E, and has been       #
# peer reviewed under the auspices of the IUCr Commission on Journals.       #
#                                                                            #
# Full details of the Crystallographic Information File format               #
# are given in the paper "The Crystallographic Information File (CIF):       #
# a New Standard Archive File for Crystallography" by S. R. Hall, F. H.      #
# Allen and I. D. Brown [Acta Cryst. (1991), A47, 655-685].                  #
#                                                                            #
# The current version of the core CIF dictionary is obtainable from          #
# ftp://ftp.iucr.org/pub/cif_core.dic.                                       #
#                                                                            #
# Software is freely available for graphical display of the structure(s)     #
# in this CIF. For information consult the CIF software page                 #
# http://www.iucr.org/resources/cif/software.                                #
#                                                                            #
# This file may be used for bona fide research purposes within the           #
# scientific community so long as proper attribution is given to the journal # 
# article from which it was obtained.                                        #
#                                                                            #
##############################################################################
data_global
_audit_creation_method     'WinGX routine CIF_UPDATE'
_audit_conform_dict_name     cif_core.dic
_audit_conform_dict_version     2.4
_journal_data_validation_number     ?
_journal_date_recd_electronic     2011-10-05
_journal_date_accepted     2011-10-24
_journal_name_full     'Acta Crystallographica, Section E'
_journal_year     2011
_journal_volume     67
_journal_issue     11
_journal_page_first     o3130
_journal_page_last     o3130
_journal_paper_category     QO
_journal_coeditor_code     PK2352
_publ_contact_author_name     'Van der Berg, PCW'
_publ_contact_author_address
;
Department of Chemistry
University of the Free State
PO Box 339
Bloemfontein 9300
South Africa
;
_publ_contact_author_email     vanderbergpcw@ufs.ac.za
_publ_contact_author_fax     '+27(0)51 4012177'
_publ_contact_author_phone     '+27(0)51 4017035'
_publ_section_title
;
6,6'-(Pyridine-2,6-diyl)bis(pyrrolo[3,4-<i>b</i>]pyridine-5,7-dione)
;
loop_
    _publ_author_name
    _publ_author_address
    'Van der Berg, P. C. W.'
;
Department of Chemistry
University of the Free State
PO Box 339
Bloemfontein 9300
South Africa
;
    'Visser, Hendrik G.'
;
Department of Chemistry
University of the Free State
PO Box 339
Bloemfontein 9300
South Africa
;
    'Roodt, Andreas'
;
Department of Chemistry
University of the Free State
PO Box 339
Bloemfontein 9300
South Africa
;
data_I
_audit_creation_method     'WinGX routine CIF_UPDATE'
_chemical_name_systematic
;
6,6'-(Pyridine-2,6-diyl)bis(pyrrolo[3,4-<i>b</i>]pyridine-5,7-dione)
;
_chemical_formula_moiety     'C19 H9 N5 O4'
_chemical_formula_sum     'C19 H9 N5 O4'
_chemical_formula_iupac     'C19 H9 N5 O4'
_chemical_formula_weight     371.31
_symmetry_space_group_name_H-M     'C 2/c'
_space_group_crystal_system     monoclinic
_space_group_name_Hall     '-C 2yc'
loop_
    _symmetry_equiv_pos_as_xyz
    'x, y, z'
    '-x, y, -z+1/2'
    'x+1/2, y+1/2, z'
    '-x+1/2, y+1/2, -z+1/2'
    '-x, -y, -z'
    'x, -y, z-1/2'
    '-x+1/2, -y+1/2, -z'
    'x+1/2, -y+1/2, z-1/2'
_cell_length_a     14.5390(10)
_cell_length_b     7.3910(10)
_cell_length_c     15.6860(10)
_cell_angle_alpha     90.000
_cell_angle_beta     108.752(2)
_cell_angle_gamma     90.000
_cell_volume     1596.1(3)
_cell_formula_units_Z     4
_cell_measurement_reflns_used     6738
_cell_measurement_theta_min     2.74
_cell_measurement_theta_max     28.26
_cell_measurement_temperature     100(2)
_exptl_crystal_description     'Cuboid'
_exptl_crystal_colour     'colourless'
_exptl_crystal_size_max     0.34
_exptl_crystal_size_mid     0.29
_exptl_crystal_size_min     0.27
_exptl_crystal_density_diffrn     1.545
_exptl_crystal_density_method     'not measured'
_exptl_crystal_F_000     760
_exptl_absorpt_coefficient_mu     0.113
_exptl_absorpt_correction_type     multi-scan
_exptl_absorpt_process_details
;
(SADABS; Bruker, 2004)
;
_exptl_absorpt_correction_T_min     0.681
_exptl_absorpt_correction_T_max     0.746
_exptl_special_details
;
The intensity data were collected on a Bruker X8 ApexII 4 K Kappa CCD
diffractometer using an exposure time of 30 s/frame. A total of 1758 frames
were collected with a frame width of 0.5\% covering up to \q = 28.00\% with
99.3% completeness accomplished.
;
_diffrn_ambient_temperature     100(2)
_diffrn_radiation_type     MoK\a
_diffrn_radiation_wavelength     0.71073
_diffrn_radiation_source     'fine-focus sealed tube'
_diffrn_radiation_monochromator     graphite
_diffrn_measurement_device_type
;
Bruker X8 APEXII 4K KappaCCD
;
_diffrn_measurement_method     '\w and \f scans'
_diffrn_reflns_number     12803
_diffrn_reflns_av_R_equivalents     0.0244
_diffrn_reflns_theta_min     3.13
_diffrn_reflns_theta_max     28
_diffrn_reflns_theta_full     28
_diffrn_measured_fraction_theta_max     0.993
_diffrn_measured_fraction_theta_full     0.993
_diffrn_reflns_limit_h_min     -19
_diffrn_reflns_limit_h_max     15
_diffrn_reflns_limit_k_min     -9
_diffrn_reflns_limit_k_max     9
_diffrn_reflns_limit_l_min     -20
_diffrn_reflns_limit_l_max     20
_refine_special_details
;
Refinement of <i>F</i>^2^ against ALL reflections. The weighted <i>R</i>-factor
<i>wR</i> and goodness of fit <i>S</i> are based on <i>F</i>^2^, conventional
<i>R</i>-factors <i>R</i> are based on <i>F</i>, with <i>F</i> set to zero for
negative <i>F</i>^2^. The threshold expression of <i>F</i>^2^ >
2\s(<i>F</i>^2^) is used only for calculating <i>R</i>-factors(gt) <i>etc</i>.
and is not relevant to the choice of reflections for refinement.
<i>R</i>-factors based on <i>F</i>^2^ are statistically about twice as large
as those based on <i>F</i>, and <i>R</i>- factors based on ALL data will be
even larger.
;
_reflns_number_total     1920
_reflns_number_gt     1717
_reflns_threshold_expression     I>2\s(I)
_refine_ls_structure_factor_coef     Fsqd
_refine_ls_matrix_type     full
_refine_ls_R_factor_all     0.038
_refine_ls_R_factor_gt     0.0335
_refine_ls_wR_factor_ref     0.0907
_refine_ls_goodness_of_fit_ref     1.057
_refine_ls_restrained_S_all     1.057
_refine_ls_number_reflns     1920
_refine_ls_number_parameters     128
_refine_ls_number_restraints     0
_refine_ls_hydrogen_treatment     constr
_refine_ls_weighting_scheme     calc
_refine_ls_weighting_details
         'calc w=1/[\s^2^(Fo^2^)+(0.0432P)^2^+1.2599P] where P=(Fo^2^+2Fc^2^)/3'
_atom_sites_solution_hydrogens     geom
_atom_sites_solution_primary     direct
_atom_sites_solution_secondary     difmap
_refine_ls_shift/su_max     0
_refine_ls_shift/su_mean     0
_refine_diff_density_max     0.314
_refine_diff_density_min     -0.207
_refine_ls_extinction_method     none
loop_
    _atom_type_symbol
    _atom_type_description
    _atom_type_scat_dispersion_real
    _atom_type_scat_dispersion_imag
    _atom_type_scat_source
    C C 0.0033 0.0016 'International Tables Vol C Tables 4.2.6.8 and 6.1.1.4'
    H H 0 0 'International Tables Vol C Tables 4.2.6.8 and 6.1.1.4'
    N N 0.0061 0.0033 'International Tables Vol C Tables 4.2.6.8 and 6.1.1.4'
    O O 0.0106 0.006 'International Tables Vol C Tables 4.2.6.8 and 6.1.1.4'
_computing_data_collection     'APEX2 (Bruker, 2010)'
_computing_cell_refinement     'SAINT-Plus (Bruker, 2004)'
_computing_data_reduction     'SAINT-Plus (Bruker, 2004)'
_computing_structure_solution     'SHELXS97 (Sheldrick, 2008)'
_computing_structure_refinement     'SHELXL97 (Sheldrick, 2008)'
_computing_molecular_graphics     'DIAMOND (Brandenburg & Putz, 2005)'
_computing_publication_material     'WinGX (Farrugia, 1999)'
loop_
    _atom_site_type_symbol
    _atom_site_label
    _atom_site_fract_x
    _atom_site_fract_y
    _atom_site_fract_z
    _atom_site_U_iso_or_equiv
    _atom_site_adp_type
    _atom_site_calc_flag
    _atom_site_refinement_flags
    _atom_site_occupancy
    _atom_site_disorder_assembly
    _atom_site_disorder_group
    O O1 -0.05122(6) 0.18475(11) 0.00789(5) 0.0226(2) Uani d . 1 . .
    O O2 0.22325(6) 0.31769(14) 0.24267(6) 0.0327(2) Uani d . 1 . .
    N N1 0 0.22247(19) 0.25 0.0206(3) Uani d S 1 . .
    N N2 0.07684(7) 0.22769(13) 0.13958(6) 0.0209(2) Uani d . 1 . .
    N N3 0.07688(7) 0.39842(13) -0.07379(6) 0.0212(2) Uani d . 1 . .
    C C7 0.17897(8) 0.39008(15) 0.08242(7) 0.0210(2) Uani d . 1 . .
    C C4 0.02795(8) 0.24566(15) 0.04720(7) 0.0186(2) Uani d . 1 . .
    C C10 0.15034(8) 0.48687(16) -0.09009(8) 0.0231(2) Uani d . 1 . .
    H H10 0.1419 0.5224 -0.149 0.028 Uiso calc R 1 . .
    C C6 0.16835(8) 0.31349(16) 0.16665(8) 0.0232(2) Uani d . 1 . .
    C C5 0.09539(8) 0.35189(15) 0.01192(7) 0.0184(2) Uani d . 1 . .
    C C8 0.25407(8) 0.48175(16) 0.06507(8) 0.0249(3) Uani d . 1 . .
    H H8 0.3115 0.5102 0.1104 0.03 Uiso calc R 1 . .
    C C9 0.23809(8) 0.52873(16) -0.02460(8) 0.0246(3) Uani d . 1 . .
    H H9 0.2863 0.5884 -0.0407 0.029 Uiso calc R 1 . .
    C C3 0.03783(8) 0.12612(16) 0.19763(7) 0.0205(2) Uani d . 1 . .
    C C2 0.04021(8) -0.06106(16) 0.19451(7) 0.0228(2) Uani d . 1 . .
    H H2 0.0678 -0.1208 0.1565 0.027 Uiso calc R 1 . .
    C C1 0 -0.1562(2) 0.25 0.0237(3) Uani d S 1 . .
    H H1 0 -0.282 0.25 0.028 Uiso calc SR 1 . .
loop_
    _atom_site_aniso_label
    _atom_site_aniso_U_11
    _atom_site_aniso_U_22
    _atom_site_aniso_U_33
    _atom_site_aniso_U_12
    _atom_site_aniso_U_13
    _atom_site_aniso_U_23
    O1 0.0175(4) 0.0269(4) 0.0224(4) -0.0041(3) 0.0052(3) -0.0019(3)
    O2 0.0241(5) 0.0474(6) 0.0219(4) -0.0071(4) 0.0010(4) -0.0015(4)
    N1 0.0173(6) 0.0254(7) 0.0177(6) 0 0.0037(5) 0
    N2 0.0179(5) 0.0265(5) 0.0180(4) -0.0026(4) 0.0053(4) -0.0012(4)
    N3 0.0210(5) 0.0210(5) 0.0226(5) 0.0000(4) 0.0084(4) -0.0002(4)
    C7 0.0184(5) 0.0217(5) 0.0223(5) 0.0000(4) 0.0059(4) -0.0032(4)
    C4 0.0182(5) 0.0193(5) 0.0187(5) 0.0010(4) 0.0064(4) -0.0017(4)
    C10 0.0250(6) 0.0208(5) 0.0262(5) 0.0007(4) 0.0120(5) 0.0008(4)
    C6 0.0189(5) 0.0268(6) 0.0230(5) -0.0019(4) 0.0053(4) -0.0033(4)
    C5 0.0162(5) 0.0176(5) 0.0221(5) 0.0005(4) 0.0070(4) -0.0027(4)
    C8 0.0177(5) 0.0251(6) 0.0306(6) -0.0027(4) 0.0062(5) -0.0037(5)
    C9 0.0214(5) 0.0206(5) 0.0352(6) -0.0021(4) 0.0141(5) -0.0011(5)
    C3 0.0168(5) 0.0271(6) 0.0162(5) -0.0012(4) 0.0033(4) -0.0001(4)
    C2 0.0227(5) 0.0272(6) 0.0168(5) 0.0012(4) 0.0043(4) -0.0023(4)
    C1 0.0273(8) 0.0232(8) 0.0179(7) 0 0.0036(6) 0
_geom_special_details
;
All s.u.'s (except the s.u. in the dihedral angle between two l.s. planes) are
estimated using the full covariance matrix. The cell s.u.'s are taken into
account individually in the estimation of s.u.'s in distances, angles and
torsion angles; correlations between s.u.'s in cell parameters are only used
when they are defined by crystal symmetry. An approximate (isotropic)
treatment of cell s.u.'s is used for estimating s.u.'s involving l.s. planes.
;
loop_
    _geom_bond_atom_site_label_1
    _geom_bond_atom_site_label_2
    _geom_bond_site_symmetry_2
    _geom_bond_distance
    _geom_bond_publ_flag
    O1 C4 . 1.2047(13) ?
    O2 C6 . 1.2033(14) ?
    N1 C3 . 1.3322(13) ?
    N1 C3 2 1.3322(13) ?
    N2 C4 . 1.4001(14) ?
    N2 C6 . 1.4105(14) ?
    N2 C3 . 1.4306(14) ?
    N3 C5 . 1.3286(14) ?
    N3 C10 . 1.3450(15) ?
    C7 C5 . 1.3840(15) ?
    C7 C8 . 1.3843(16) ?
    C7 C6 . 1.4904(16) ?
    C4 C5 . 1.4944(15) ?
    C10 C9 . 1.3915(17) ?
    C10 H10 . 0.93 ?
    C8 C9 . 1.3938(17) ?
    C8 H8 . 0.93 ?
    C9 H9 . 0.93 ?
    C3 C2 . 1.3851(17) ?
    C2 C1 . 1.3860(14) ?
    C2 H2 . 0.93 ?
    C1 C2 2 1.3860(14) ?
    C1 H1 . 0.93 ?
loop_
    _geom_angle_atom_site_label_1
    _geom_angle_atom_site_label_2
    _geom_angle_atom_site_label_3
    _geom_angle_site_symmetry_1
    _geom_angle_site_symmetry_3
    _geom_angle
    _geom_angle_publ_flag
    C3 N1 C3 . 2 115.37(14) ?
    C4 N2 C6 . . 112.63(9) ?
    C4 N2 C3 . . 122.37(9) ?
    C6 N2 C3 . . 124.95(9) ?
    C5 N3 C10 . . 113.78(10) ?
    C5 C7 C8 . . 119.22(10) ?
    C5 C7 C6 . . 108.44(10) ?
    C8 C7 C6 . . 132.32(10) ?
    O1 C4 N2 . . 125.30(10) ?
    O1 C4 C5 . . 129.75(10) ?
    N2 C4 C5 . . 104.95(9) ?
    N3 C10 C9 . . 124.28(11) ?
    N3 C10 H10 . . 117.9 ?
    C9 C10 H10 . . 117.9 ?
    O2 C6 N2 . . 124.82(11) ?
    O2 C6 C7 . . 130.09(11) ?
    N2 C6 C7 . . 105.09(9) ?
    N3 C5 C7 . . 126.59(10) ?
    N3 C5 C4 . . 124.55(10) ?
    C7 C5 C4 . . 108.86(9) ?
    C7 C8 C9 . . 115.73(11) ?
    C7 C8 H8 . . 122.1 ?
    C9 C8 H8 . . 122.1 ?
    C10 C9 C8 . . 120.36(11) ?
    C10 C9 H9 . . 119.8 ?
    C8 C9 H9 . . 119.8 ?
    N1 C3 C2 . . 125.15(11) ?
    N1 C3 N2 . . 116.02(10) ?
    C2 C3 N2 . . 118.82(10) ?
    C3 C2 C1 . . 117.65(11) ?
    C3 C2 H2 . . 121.2 ?
    C1 C2 H2 . . 121.2 ?
    C2 C1 C2 . 2 119.04(16) ?
    C2 C1 H1 . . 120.5 ?
    C2 C1 H1 2 . 120.5 ?
