# Supplementary material for: 6,6′-(Pyridine-2,6-di­yl)bis­(pyrrolo­[3,4-b]pyridine-5,7-dione)
Source: Acta Crystallogr Sect E Struct Rep Online. 2011 Oct 29;67(Pt 11):o3130. doi: 10.1107/S160053681104414X (PMC3247514; doi:10.1107/S160053681104414X)
Supplement: Supplementary file 2 [file e-67-o3130-Isup2.hkl]

#
# h,k,l, Fc-squared, Fo-squared, sigma(Fo-squared) and status flag
#
data_I
_shelx_title ' 11Lfvdb1_0ma in C2/c'
_shelx_refln_list_code          4
_shelx_F_calc_maximum      215.09
_exptl_crystal_F_000       760.00
_reflns_d_resolution_high  0.7570
 
loop_
 _symmetry_equiv_pos_as_xyz
 'x, y, z'
 '-x, y, -z+1/2'
 'x+1/2, y+1/2, z'
 '-x+1/2, y+1/2, -z+1/2'
 '-x, -y, -z'
 'x, -y, z-1/2'
 '-x+1/2, -y+1/2, -z'
 'x+1/2, -y+1/2, z-1/2'
 
_cell_length_a    14.5390
_cell_length_b     7.3910
_cell_length_c    15.6860
_cell_angle_alpha  90.000
_cell_angle_beta  108.752
_cell_angle_gamma  90.000
 
_shelx_F_squared_multiplier     1.000
 
loop_
 _refln_index_h
 _refln_index_k
 _refln_index_l
 _refln_F_squared_calc
 _refln_F_squared_meas
 _refln_F_squared_sigma
 _refln_observed_status
   4   0   0    13736.15    13434.75    119.26 o
   6   0   0     2617.79     2730.95     28.15 o
   8   0   0     1179.52     1253.15     14.65 o
  10   0   0     2363.92     2398.74     26.98 o
  12   0   0     1148.55     1068.06     15.88 o
  14   0   0      276.61      285.78     10.70 o
  16   0   0      157.18      140.51      8.79 o
  18   0   0       11.07       21.21      7.23 o
   1   1   0       37.62       -5.17      2.59 o
   3   1   0    25894.78    24676.64    117.79 o
   5   1   0      528.11      477.83      3.05 o
   7   1   0       35.22       40.50      1.44 o
   9   1   0      138.93      140.60      2.48 o
  11   1   0      640.54      643.19      7.13 o
  13   1   0     1489.90     1441.08     15.98 o
  15   1   0       24.96       27.07      3.30 o
  17   1   0        1.83        1.50      2.57 o
   0   2   0     2462.12     2372.93     19.12 o
   2   2   0    15785.77    15390.47     74.65 o
   4   2   0      238.83      195.76      1.79 o
   6   2   0      163.58      140.25      1.80 o
   8   2   0     1216.55     1280.85     10.52 o
  10   2   0     1222.51     1113.09     11.10 o
  12   2   0       19.41       20.82      2.10 o
  14   2   0      254.09      241.00     12.49 o
  16   2   0       72.85       80.11      5.21 o
   1   3   0     1861.50     1717.99     10.71 o
   3   3   0     5621.04     5531.65     34.76 o
   5   3   0        7.04        3.82      0.63 o
   7   3   0      864.58      833.26      7.41 o
   9   3   0      486.64      414.64      5.22 o
  11   3   0      725.18      732.86      9.61 o
  13   3   0        0.44        1.89      2.47 o
  15   3   0      359.73      407.34     22.03 o
  17   3   0        0.00       -2.14      4.82 o
   0   4   0      214.08      192.96      4.48 o
   2   4   0      695.99      740.89      6.67 o
   4   4   0      919.27      977.80      8.62 o
   6   4   0        2.72        8.09      0.95 o
   8   4   0     1636.53     1613.15     13.23 o
  10   4   0      826.34      860.49      9.79 o
  12   4   0      148.92      117.57      6.72 o
  14   4   0       66.78       69.58      6.93 o
  16   4   0       50.68       52.24      9.88 o
   1   5   0      868.05      833.30      8.06 o
   3   5   0     1017.34      991.83      9.77 o
   5   5   0      600.68      627.83      7.17 o
   7   5   0      608.67      593.52      7.48 o
   9   5   0      139.18      140.84      4.09 o
  11   5   0      871.15      885.48     21.50 o
  13   5   0        0.36        2.89      3.75 o
  15   5   0      498.65      514.17     26.76 o
   0   6   0      511.26      525.84     17.19 o
   2   6   0     1570.01     1575.20     16.70 o
   4   6   0        6.73        4.08      1.58 o
   6   6   0       17.52       18.18      2.19 o
   8   6   0      433.29      431.01     10.49 o
  10   6   0      200.47      176.41      8.43 o
  12   6   0       43.93       52.37     11.33 o
  14   6   0        6.30        3.92      5.08 o
   1   7   0      564.24      549.76      9.56 o
   3   7   0        7.83        5.13      1.99 o
   5   7   0      165.94      155.92      4.97 o
   7   7   0       19.38       20.94      2.71 o
   9   7   0        1.83       -0.10      2.24 o
  11   7   0       16.40       18.38      4.06 o
   0   8   0      244.65      224.87      9.09 o
   2   8   0       18.69       13.52      2.60 o
   4   8   0        3.74        0.33      2.06 o
   6   8   0        0.04        0.50      2.06 o
   8   8   0       61.79       61.61      4.77 o
  10   8   0        9.77       10.29      4.18 o
   1   9   0       14.10       14.21      3.02 o
   3   9   0       20.37        9.97      3.06 o
   5   9   0       11.49       10.76      2.82 o
   7   9   0       13.87       10.55      4.01 o
 -17   1   1       27.76       20.72      3.36 o
 -15   1   1     1296.80     1308.07     20.16 o
 -13   1   1      597.23      588.37      8.94 o
 -11   1   1       23.68       18.58      1.30 o
  -9   1   1      851.13      769.35      6.80 o
  -7   1   1      554.54      577.51      4.62 o
  -5   1   1     3443.81     3342.62     18.24 o
  -3   1   1     8964.89     8453.18     39.48 o
  -1   1   1      123.83       53.26      6.63 o
   1   1   1    23404.87    21110.16    172.72 o
   3   1   1      328.46      314.43      2.26 o
   5   1   1     1197.32     1169.19      7.03 o
   7   1   1      934.71      943.61      7.42 o
   9   1   1      438.06      478.20      5.56 o
  11   1   1        3.58        8.33      1.11 o
  13   1   1     2227.09     2124.70     37.37 o
  15   1   1       43.49       46.94      4.09 o
  17   1   1      149.24      169.73      9.55 o
 -18   2   1      322.70      354.45     14.53 o
 -16   2   1       34.16       31.71      4.23 o
 -14   2   1       16.69       23.29      2.99 o
 -12   2   1        0.18        1.35      1.27 o
 -10   2   1     1614.75     1559.88     14.78 o
  -8   2   1       71.68       67.27      1.51 o
  -6   2   1        7.37        6.73      0.55 o
  -4   2   1      143.07      146.46      1.59 o
  -2   2   1    34096.43    34112.55    165.65 o
   0   2   1     2942.10     2904.44     16.25 o
   2   2   1     1216.86     1246.58      7.27 o
   4   2   1     3259.81     3243.31     18.12 o
   6   2   1     1822.90     1984.20     14.59 o
   8   2   1        8.28        6.01      0.82 o
  10   2   1      831.62      810.24      9.73 o
  12   2   1       99.99      102.93      3.78 o
  14   2   1        4.27        8.92      2.99 o
  16   2   1       39.67       46.81      4.99 o
 -17   3   1        0.11       -3.86      3.70 o
 -15   3   1       11.04        5.10      2.99 o
 -13   3   1      360.69      358.35      8.72 o
 -11   3   1      143.24      139.38      3.71 o
  -9   3   1      472.35      448.58      5.10 o
  -7   3   1      391.53      415.13      4.33 o
  -5   3   1      356.05      365.54      4.32 o
  -3   3   1     1742.47     1785.03     11.47 o
  -1   3   1     6340.92     6618.62     38.34 o
   1   3   1     2322.63     2340.06     15.53 o
   3   3   1       50.49       75.33      1.48 o
   5   3   1      138.16      167.60      2.38 o
   7   3   1      143.47      125.24      2.99 o
   9   3   1      641.05      643.35      7.78 o
  11   3   1      322.53      269.81      5.11 o
  13   3   1      460.28      464.40     12.38 o
  15   3   1      162.55      140.37      9.53 o
 -16   4   1      174.15      183.10     10.16 o
 -14   4   1      113.19      106.94      9.64 o
 -12   4   1      231.56      219.59      8.14 o
 -10   4   1       13.94        6.60      1.16 o
  -8   4   1        3.24       -0.51      0.81 o
  -6   4   1       69.10       67.66      2.12 o
  -4   4   1      118.04      123.66      3.54 o
  -2   4   1     3000.98     3011.86     21.03 o
   0   4   1      124.64      114.98      2.57 o
   2   4   1     1464.84     1469.49     11.96 o
   4   4   1        5.94        3.51      0.72 o
   6   4   1      305.43      327.21      4.08 o
   8   4   1       13.84       18.78      1.45 o
  10   4   1      199.87      197.39      4.93 o
  12   4   1        0.06       -0.33      2.04 o
  14   4   1       67.82       59.92      6.99 o
  16   4   1      666.34      707.43     25.07 o
 -15   5   1      224.91      249.53     13.50 o
 -13   5   1      637.98      664.49     22.66 o
 -11   5   1      583.55      564.22      9.18 o
  -9   5   1        0.87       -0.40      1.16 o
  -7   5   1      102.29      104.03      3.09 o
  -5   5   1      479.27      504.00      6.57 o
  -3   5   1       22.70       27.67      1.67 o
  -1   5   1       49.66       53.77      1.94 o
   1   5   1      126.22      133.64      2.72 o
   3   5   1      622.31      624.32      7.12 o
   5   5   1        4.75        4.84      1.16 o
   7   5   1      654.40      654.71      8.93 o
   9   5   1      739.23      768.73     11.32 o
  11   5   1      383.44      388.02      9.28 o
  13   5   1       44.74       28.43      5.42 o
  15   5   1      394.64      403.63     15.93 o
 -14   6   1        2.16        2.68      4.25 o
 -12   6   1       85.44       91.23      8.35 o
 -10   6   1      750.30      745.06     12.90 o
  -8   6   1     1055.90     1037.94     13.70 o
  -6   6   1      129.54      120.77      4.15 o
  -4   6   1      126.48      117.31      3.91 o
  -2   6   1       26.10       26.37      2.01 o
   0   6   1      186.60      165.16      3.87 o
   2   6   1      342.68      368.24      7.07 o
   4   6   1      171.95      165.83      5.12 o
   6   6   1       49.33       50.56      3.19 o
   8   6   1      570.92      579.89      9.56 o
  10   6   1      118.36      110.92      6.41 o
  12   6   1      329.59      339.39     14.31 o
  14   6   1      946.58      993.49     27.66 o
 -11   7   1        0.21       -2.35      2.94 o
  -9   7   1       14.98       19.73      3.08 o
  -7   7   1       74.21       61.06      3.54 o
  -5   7   1      836.03      815.10     13.09 o
  -3   7   1       15.75       21.97      2.56 o
  -1   7   1        1.68        4.03      1.85 o
   1   7   1      700.76      639.39     10.59 o
   3   7   1     1417.30     1335.73     17.16 o
   5   7   1     1182.62     1154.45     14.47 o
   7   7   1      755.63      752.93     13.36 o
   9   7   1       43.24       43.03      3.85 o
  11   7   1        0.06       -0.85      3.32 o
 -10   8   1       38.01       41.75      4.78 o
  -8   8   1        0.38        3.55      2.70 o
  -6   8   1        1.06       -2.09      2.11 o
  -4   8   1        0.60        0.85      2.16 o
  -2   8   1       40.19       33.19      3.22 o
   0   8   1      334.97      300.82      7.36 o
   2   8   1      257.34      211.37      6.26 o
   4   8   1      390.67      369.34      7.66 o
   6   8   1      297.67      297.02      7.62 o
   8   8   1       66.37       65.68      5.27 o
  10   8   1       40.85       36.46      5.63 o
  -7   9   1      133.50      142.47      6.55 o
  -5   9   1      186.22      182.03      6.89 o
  -3   9   1       18.39       15.08      3.11 o
  -1   9   1        0.00        1.52      2.42 o
   1   9   1       80.37       99.71      5.35 o
   3   9   1      785.32      827.40     12.96 o
   5   9   1       15.09       11.91      3.09 o
 -18   0   2      377.34      412.94     31.82 o
 -16   0   2       30.18       34.85      7.71 o
 -14   0   2      526.74      542.07     10.63 o
 -12   0   2     2486.02     2288.58     60.26 o
 -10   0   2     1962.60     1992.49     20.25 o
  -8   0   2       50.09       51.36      2.33 o
  -6   0   2      394.92      423.32      5.33 o
  -4   0   2      512.75      603.47      8.70 o
  -2   0   2      863.11      608.45     17.36 o
   2   0   2     6240.67     6018.71     60.44 o
   4   0   2     5562.34     5723.41     48.48 o
   6   0   2    16128.97    16835.13    138.51 o
   8   0   2     1975.86     1970.55     33.75 o
  10   0   2      252.55      236.45      6.01 o
  12   0   2      112.87       98.99      5.55 o
  14   0   2      524.80      515.34     17.36 o
  16   0   2      373.31      440.18     21.70 o
 -17   1   2        0.91        2.12      2.39 o
 -15   1   2      958.39      950.94     14.04 o
 -13   1   2      496.03      494.77      7.86 o
 -11   1   2      225.96      186.47      3.42 o
  -9   1   2      266.56      263.53      3.27 o
  -7   1   2       32.14       40.74      0.92 o
  -5   1   2     1470.42     1441.90      8.59 o
  -3   1   2     5467.20     5449.96     41.42 o
  -1   1   2     8486.12     8000.51     89.48 o
   1   1   2     8624.59     8213.67     46.27 o
   3   1   2    10659.45    10387.57     54.67 o
   5   1   2      118.53      146.82      2.18 o
   7   1   2      185.73      146.78      2.67 o
   9   1   2       39.25       49.36      1.73 o
  11   1   2       68.06       73.16      2.55 o
  13   1   2      225.83      236.08      7.15 o
  15   1   2       53.33       67.67      6.68 o
  17   1   2      104.55       99.70      8.65 o
 -18   2   2        7.35        7.96      3.12 o
 -16   2   2        8.43        7.91      3.00 o
 -14   2   2       63.27       62.04      3.57 o
 -12   2   2     3515.21     3526.20     32.77 o
 -10   2   2      488.51      535.38      5.51 o
  -8   2   2     2445.91     2426.01     16.04 o
  -6   2   2      192.26      195.88      2.08 o
  -4   2   2     1835.63     1877.75     11.22 o
  -2   2   2    46264.61    45902.38    263.12 o
   0   2   2     4519.83     4424.07     29.78 o
   2   2   2     1342.53     1406.18      9.31 o
   4   2   2     1515.35     1653.49     10.62 o
   6   2   2      111.66      105.42      1.97 o
   8   2   2     1859.44     1894.30     15.88 o
  10   2   2       47.89       40.84      2.04 o
  12   2   2      630.04      606.80     12.32 o
  14   2   2     1387.06     1324.76     29.85 o
  16   2   2      420.28      445.85     28.69 o
 -17   3   2      625.41      637.24     16.05 o
 -15   3   2       87.00       80.71      5.80 o
 -13   3   2        8.68        4.51      2.04 o
 -11   3   2     2160.50     2104.46     20.45 o
  -9   3   2      645.37      600.43      6.24 o
  -7   3   2     3292.27     3434.36     22.51 o
  -5   3   2     8154.00     8534.62     52.83 o
  -3   3   2      591.43      561.01      5.13 o
  -1   3   2      855.41      862.08      6.49 o
   1   3   2      630.45      617.93      6.02 o
   3   3   2     1045.30     1032.49      8.24 o
   5   3   2      419.92      410.18      4.33 o
   7   3   2        7.37        1.62      0.91 o
   9   3   2      102.05       98.21      3.03 o
  11   3   2     2492.07     2448.54     28.14 o
  13   3   2       27.64       22.14      3.87 o
  15   3   2       24.52       28.21      5.11 o
 -16   4   2      196.82      224.93     10.85 o
 -14   4   2      124.91      147.10      7.26 o
 -12   4   2      239.63      241.81     10.79 o
 -10   4   2     2041.50     2027.72     17.03 o
  -8   4   2        0.01        1.12      0.80 o
  -6   4   2      150.66      166.69      3.12 o
  -4   4   2    10454.76    11243.97     78.89 o
  -2   4   2      553.60      568.02      5.76 o
   0   4   2      358.47      377.03      4.47 o
   2   4   2       51.35       40.82      1.60 o
   4   4   2       13.58       12.84      1.03 o
   6   4   2        8.27        9.90      1.04 o
   8   4   2     1904.56     1913.64     18.35 o
  10   4   2      444.91      470.18      9.67 o
  12   4   2      162.45      155.68      7.00 o
  14   4   2      167.99      174.41     10.42 o
 -15   5   2       20.46       23.61      5.42 o
 -13   5   2      171.45      176.25      8.36 o
 -11   5   2      118.70      139.72      7.79 o
  -9   5   2      684.64      676.59      8.46 o
  -7   5   2      900.32      852.19     11.47 o
  -5   5   2      477.59      486.35      6.02 o
  -3   5   2        0.38        2.45      1.42 o
  -1   5   2     1257.33     1319.22     11.40 o
   1   5   2     1495.78     1487.64     13.97 o
   3   5   2        3.02        5.03      1.00 o
   5   5   2      886.06      894.14     10.36 o
   7   5   2     1012.79     1014.57     11.43 o
   9   5   2      280.18      268.21      6.71 o
  11   5   2      213.36      201.05      6.75 o
  13   5   2       40.40       31.40      5.77 o
 -14   6   2       95.93      108.42      9.38 o
 -12   6   2        9.49       12.05      4.39 o
 -10   6   2      561.72      574.92     10.42 o
  -8   6   2       96.11      101.37      3.87 o
  -6   6   2      829.85      842.52     13.85 o
  -4   6   2       48.42       48.75      2.56 o
  -2   6   2       31.74       44.12      2.41 o
   0   6   2       59.82       58.78      3.26 o
   2   6   2      319.00      288.48      7.80 o
   4   6   2        8.60        7.13      1.63 o
   6   6   2      112.43      116.36      4.72 o
   8   6   2      240.92      243.45      6.83 o
  10   6   2       48.77       47.88      4.25 o
  12   6   2        0.34       -0.68      4.05 o
 -13   7   2       25.59       14.46      5.45 o
 -11   7   2        0.00        0.84      5.06 o
  -9   7   2       53.26       64.51      5.39 o
  -7   7   2       91.84       86.68      4.02 o
  -5   7   2      198.73      199.21      5.63 o
  -3   7   2        0.09       -0.91      1.72 o
  -1   7   2      200.63      204.37      7.40 o
   1   7   2       72.65       70.34      3.93 o
   3   7   2      154.24      158.71      4.94 o
   5   7   2      524.87      542.40      9.77 o
   7   7   2       33.61       24.49      2.90 o
   9   7   2      104.03      107.51      6.89 o
  11   7   2       13.45       14.46      4.01 o
 -10   8   2       27.38       28.91      4.97 o
  -8   8   2       22.01       18.44      3.50 o
  -6   8   2      105.61      105.59      5.76 o
  -4   8   2      130.56      118.36      5.36 o
  -2   8   2      313.85      311.08      7.47 o
   0   8   2      391.45      376.84      8.35 o
   2   8   2       81.93       79.30      4.37 o
   4   8   2       41.68       33.50      3.17 o
   6   8   2       40.03       46.31      3.96 o
   8   8   2       78.36       84.72      6.11 o
  -7   9   2        0.03        2.48      2.84 o
  -5   9   2        3.27        2.54      2.93 o
  -3   9   2      429.51      428.36      9.56 o
  -1   9   2        7.33        5.70      2.67 o
   1   9   2      102.70       98.74      5.05 o
   3   9   2      112.35      110.59      5.43 o
   5   9   2       39.58       41.66      4.08 o
 -17   1   3       52.87       50.54      5.64 o
 -15   1   3      259.34      273.17      5.45 o
 -13   1   3     1410.23     1393.67     16.17 o
 -11   1   3      225.01      231.19      3.19 o
  -9   1   3     1327.58     1373.74      9.64 o
  -7   1   3     4528.27     4499.58     27.44 o
  -5   1   3      473.23      479.72      3.95 o
  -3   1   3     1752.71     1653.32     15.08 o
  -1   1   3     6452.12     6032.01     38.85 o
   1   1   3      799.62      823.82      5.36 o
   3   1   3       24.73       52.96      1.14 o
   5   1   3     1354.37     1426.47     11.06 o
   7   1   3      135.45      166.44      2.59 o
   9   1   3      520.66      564.36      6.79 o
  11   1   3     1994.05     1900.86     21.21 o
  13   1   3       13.50       18.56      3.06 o
  15   1   3       32.76       45.81      5.80 o
  17   1   3        1.62        1.37      4.25 o
 -18   2   3      119.06      115.45     11.76 o
 -16   2   3       24.23       17.98      3.40 o
 -14   2   3      615.72      613.64      9.38 o
 -12   2   3       17.66       14.02      1.74 o
 -10   2   3        1.36        0.10      0.61 o
  -8   2   3      186.75      181.33      2.38 o
  -6   2   3      795.45      866.44      6.26 o
  -4   2   3     7834.34     8277.04     51.25 o
  -2   2   3     4317.16     4690.21     36.34 o
   0   2   3     1243.16     1203.68      7.87 o
   2   2   3      158.79      163.52      3.31 o
   4   2   3     3335.98     3436.64     26.75 o
   6   2   3     2196.90     2144.42     17.03 o
   8   2   3       73.32      100.66      2.48 o
  10   2   3       21.59       27.04      1.93 o
  12   2   3       20.77       12.54      2.28 o
  14   2   3     1122.91     1143.10     27.27 o
  16   2   3       59.50       91.18     11.09 o
 -17   3   3      429.09      429.43     12.36 o
 -15   3   3       13.10       11.05      3.65 o
 -13   3   3        4.81        0.46      1.74 o
 -11   3   3      756.06      728.68      8.33 o
  -9   3   3     1933.23     1908.40     14.73 o
  -7   3   3      578.76      665.57      6.00 o
  -5   3   3     1192.90     1269.66     11.21 o
  -3   3   3     5993.52     6276.61     40.56 o
  -1   3   3     2950.65     2893.62     26.40 o
   1   3   3      128.63      118.25      1.97 o
   3   3   3      549.32      536.90      5.78 o
   5   3   3     2291.42     2389.04     18.14 o
   7   3   3      368.45      348.27      5.03 o
   9   3   3      142.03      118.94      3.49 o
  11   3   3      129.62      107.47      4.75 o
  13   3   3       78.14       91.62      7.84 o
  15   3   3        3.25       -1.84      3.57 o
 -16   4   3       20.12       26.11      4.34 o
 -14   4   3      139.54      122.60      6.66 o
 -12   4   3       96.51      110.65      5.22 o
 -10   4   3       56.80       61.01      2.51 o
  -8   4   3       25.45       27.08      1.54 o
  -6   4   3      273.09      281.68      5.85 o
  -4   4   3     9234.54     9235.94     72.75 o
  -2   4   3      572.29      587.11      6.01 o
   0   4   3      645.74      607.09      6.21 o
   2   4   3     4781.45     4937.97     34.55 o
   4   4   3      772.08      823.72      7.46 o
   6   4   3     1580.03     1626.53     13.74 o
   8   4   3      134.54      130.31      4.23 o
  10   4   3       89.70       88.36      4.26 o
  12   4   3       83.47      103.25      6.75 o
  14   4   3       34.94       35.33      8.92 o
 -15   5   3        0.76        1.69      3.75 o
 -13   5   3       11.78        6.97      3.33 o
 -11   5   3     1084.16     1130.64     17.84 o
  -9   5   3     1250.63     1222.90     11.78 o
  -7   5   3     5213.94     5297.70     39.68 o
  -5   5   3      100.51       94.40      2.82 o
  -3   5   3       28.18       46.58      3.22 o
  -1   5   3      235.33      238.05      4.25 o
   1   5   3       13.48       10.77      1.23 o
   3   5   3      219.60      251.44      4.24 o
   5   5   3      149.83      157.27      4.05 o
   7   5   3      546.11      565.22     10.04 o
   9   5   3      556.47      526.37      9.94 o
  11   5   3       57.37       57.45      5.36 o
  13   5   3      240.86      262.23     12.60 o
 -14   6   3      515.28      542.91     27.48 o
 -12   6   3      488.47      506.66     16.66 o
 -10   6   3      382.30      406.82     11.14 o
  -8   6   3      660.66      641.64     10.28 o
  -6   6   3       35.12       42.17      5.10 o
  -4   6   3       15.26       15.91      1.78 o
  -2   6   3      154.97      162.69      3.95 o
   0   6   3      168.38      148.73      5.03 o
   2   6   3       62.87       54.92      2.98 o
   4   6   3      326.33      348.79      6.97 o
   6   6   3      359.84      341.35      7.89 o
   8   6   3      130.91      136.77      5.93 o
  10   6   3       35.15       38.45      4.06 o
  12   6   3       28.91       22.80      5.77 o
 -13   7   3       43.20       31.42      6.30 o
 -11   7   3       11.63       10.45      3.58 o
  -9   7   3       98.09       87.03      4.96 o
  -7   7   3       14.67       12.74      2.65 o
  -5   7   3      136.80      137.09      4.98 o
  -3   7   3      227.67      233.96      5.40 o
  -1   7   3      295.57      258.76      5.83 o
   1   7   3      129.14      157.64      4.70 o
   3   7   3      536.48      501.95      8.57 o
   5   7   3      382.18      420.76      8.51 o
   7   7   3      177.91      170.32      6.51 o
   9   7   3       46.22       46.91      6.26 o
  11   7   3       85.30       95.68      9.60 o
 -10   8   3       83.16      103.49      7.68 o
  -8   8   3       29.22       38.25      4.01 o
  -6   8   3      721.75      767.47     13.93 o
  -4   8   3        5.77        6.23      2.38 o
  -2   8   3        1.69        2.56      2.16 o
   0   8   3       14.51       16.03      2.47 o
   2   8   3        7.52        3.40      2.10 o
   4   8   3       10.18        9.80      2.65 o
   6   8   3     1306.90     1251.20     19.58 o
   8   8   3        0.15       -1.64      3.13 o
  -7   9   3      154.95      128.76      7.64 o
  -5   9   3       18.71       25.47      3.83 o
  -3   9   3       21.95        8.65      3.19 o
  -1   9   3        3.24        1.35      2.31 o
   1   9   3       96.02       81.32      5.11 o
   3   9   3      273.00      244.51      7.43 o
   5   9   3        3.00        5.49      3.28 o
 -18   0   4      600.03      601.18     17.19 o
 -16   0   4        9.40       13.67      2.58 o
 -14   0   4      429.55      415.32      8.47 o
 -12   0   4      260.17      244.45      5.63 o
 -10   0   4      157.09      167.07      3.45 o
  -8   0   4     1635.39     1721.73     27.35 o
  -6   0   4     6931.49     7171.86     97.33 o
  -4   0   4     7831.17     7668.37     83.09 o
  -2   0   4     3278.76     3114.56     23.07 o
   0   0   4    12497.14    12783.75     86.95 o
   2   0   4    15284.55    14911.67    124.92 o
   4   0   4    28200.21    29429.89    324.52 o
   6   0   4       74.20       71.63      2.91 o
   8   0   4     1887.35     1961.46     22.11 o
  10   0   4        0.16       -0.06      2.49 o
  12   0   4     3220.91     3017.92     45.06 o
  14   0   4        4.59        4.34      4.34 o
  16   0   4      197.92      192.37     14.95 o
 -17   1   4       18.83       21.07      2.99 o
 -15   1   4     1818.07     1834.47     20.75 o
 -13   1   4      415.49      386.29      6.35 o
 -11   1   4      299.53      281.07      3.28 o
  -9   1   4     4740.56     4999.27     36.06 o
  -7   1   4      108.90      122.39      2.29 o
  -5   1   4     1391.03     1324.69     14.09 o
  -3   1   4      223.15      252.04      2.45 o
  -1   1   4     1567.08     1468.86      8.15 o
   1   1   4     2183.54     2295.78     12.83 o
   3   1   4       81.59      102.22      2.05 o
   5   1   4     2448.28     2658.36     19.39 o
   7   1   4     2671.50     2739.58     20.00 o
   9   1   4      189.40      147.90      2.72 o
  11   1   4      205.93      192.26      7.46 o
  13   1   4       12.14       10.85      2.55 o
  15   1   4      266.74      257.83     16.63 o
 -18   2   4       60.73       62.26      4.74 o
 -16   2   4       21.94       26.15      3.25 o
 -14   2   4      352.10      373.15      6.78 o
 -12   2   4      418.43      403.44      5.68 o
 -10   2   4     1080.56     1101.69      9.63 o
  -8   2   4     1073.18     1148.63      8.71 o
  -6   2   4     3564.69     4031.27     25.02 o
  -4   2   4     3222.50     3325.79     20.70 o
  -2   2   4     2252.71     2280.45     16.30 o
   0   2   4     4062.37     3954.23     21.39 o
   2   2   4      102.11       90.90      1.74 o
   4   2   4        8.96        4.62      0.84 o
   6   2   4      167.94      162.87      2.93 o
   8   2   4       21.12       30.69      1.81 o
  10   2   4      646.64      590.71     13.89 o
  12   2   4      123.10      130.54      5.22 o
  14   2   4        6.42        2.61      3.23 o
  16   2   4       19.34       38.59      6.30 o
 -17   3   4      958.71     1002.70     20.15 o
 -15   3   4        0.99        3.16      2.24 o
 -13   3   4       19.18       18.65      2.36 o
 -11   3   4      118.45       98.57      2.73 o
  -9   3   4      999.23      953.67      8.07 o
  -7   3   4       22.12       18.38      1.03 o
  -5   3   4     1803.39     2113.73     20.11 o
  -3   3   4      416.08      395.47      4.82 o
  -1   3   4      736.38      684.74      6.04 o
   1   3   4      187.71      171.82      2.96 o
   3   3   4     4476.74     4516.49     33.48 o
   5   3   4      408.38      489.07      5.77 o
   7   3   4      648.18      711.77      8.13 o
   9   3   4      589.09      564.84      8.74 o
  11   3   4       41.98       46.43      5.08 o
  13   3   4      291.50      323.61     13.10 o
  15   3   4       74.31       72.62      9.16 o
 -16   4   4      486.06      523.75     13.83 o
 -14   4   4      206.49      223.31      7.13 o
 -12   4   4       97.04      107.36      3.68 o
 -10   4   4      104.59       98.41      2.98 o
  -8   4   4      512.56      488.75      5.52 o
  -6   4   4     1512.01     1535.79     12.99 o
  -4   4   4     7338.59     7694.07     61.58 o
  -2   4   4      324.34      401.98      4.66 o
   0   4   4      421.19      424.05      5.01 o
   2   4   4       73.39       96.24      2.72 o
   4   4   4      394.79      429.48      5.14 o
   6   4   4       66.56       80.06      2.78 o
   8   4   4       22.72       28.17      2.44 o
  10   4   4      298.39      279.63      6.75 o
  12   4   4       77.89       72.73      6.00 o
  14   4   4       21.58       46.35      6.72 o
 -15   5   4        1.34       -2.21      3.19 o
 -13   5   4        0.03       -3.51      2.53 o
 -11   5   4       36.88       45.96      3.09 o
  -9   5   4        4.84        3.37      1.45 o
  -7   5   4     4590.63     4706.11     49.12 o
  -5   5   4      907.57      985.37      9.73 o
  -3   5   4       37.73       33.13      1.69 o
  -1   5   4      699.34      658.69      7.04 o
   1   5   4        6.65       11.44      1.19 o
   3   5   4      412.71      385.41      6.51 o
   5   5   4      648.15      660.80     10.92 o
   7   5   4       66.50       66.69      3.95 o
   9   5   4      781.34      768.74     15.79 o
  11   5   4       73.87       75.44      6.29 o
  13   5   4      142.14      134.58     10.29 o
 -14   6   4       28.38       42.62      8.20 o
 -12   6   4        0.97        1.87      4.10 o
 -10   6   4       16.68       17.85      2.84 o
  -8   6   4     1033.47     1018.98     19.50 o
  -6   6   4     1543.90     1506.19     15.65 o
  -4   6   4     1309.35     1314.98     14.10 o
  -2   6   4        1.73        2.69      1.32 o
   0   6   4      975.06     1002.18     12.37 o
   2   6   4      148.21      155.83      4.68 o
   4   6   4      309.26      286.88      7.18 o
   6   6   4      595.63      594.78     11.00 o
   8   6   4      111.92      125.55      6.19 o
  10   6   4      196.36      187.19     10.51 o
  12   6   4       23.66       18.23      6.27 o
 -13   7   4       18.43       12.78      5.45 o
 -11   7   4       44.17       47.23      5.42 o
  -9   7   4       32.59       24.94      3.65 o
  -7   7   4       78.04       68.09      4.92 o
  -5   7   4       19.08       19.25      2.30 o
  -3   7   4        2.53        1.82      1.62 o
  -1   7   4       55.61       56.54      3.07 o
   1   7   4        1.50        0.98      1.60 o
   3   7   4       65.43       57.66      4.09 o
   5   7   4       86.74       97.58      5.30 o
   7   7   4        0.38        1.56      2.43 o
   9   7   4       38.06       27.24      4.05 o
 -10   8   4       99.54       99.81      6.57 o
  -8   8   4      397.06      375.96     12.47 o
  -6   8   4      263.52      286.46      9.19 o
  -4   8   4       27.08       25.83      3.08 o
  -2   8   4       41.12       43.72      3.33 o
   0   8   4      177.15      184.43      5.61 o
   2   8   4       13.11        8.53      2.78 o
   4   8   4        7.88        5.88      2.78 o
   6   8   4       20.95       22.84      3.69 o
   8   8   4        0.36        4.70      3.48 o
  -7   9   4        6.86        9.20      4.44 o
  -5   9   4       61.72       73.65      6.07 o
  -3   9   4       25.43       16.89      3.55 o
  -1   9   4       15.12       12.95      3.06 o
   1   9   4       15.86       12.58      3.41 o
   3   9   4      400.54      427.09     10.96 o
 -19   1   5       69.18       70.96      5.36 o
 -17   1   5      105.85      105.24      4.28 o
 -15   1   5      834.96      852.36     11.36 o
 -13   1   5     1362.50     1286.08     14.65 o
 -11   1   5     3100.81     3056.62     23.92 o
  -9   1   5      985.23      965.02      7.76 o
  -7   1   5      790.73      910.37      7.70 o
  -5   1   5    10283.65    10555.76     82.47 o
  -3   1   5     3140.47     3073.09     19.00 o
  -1   1   5      298.92      315.87      2.55 o
   1   1   5       31.52       48.98      0.99 o
   3   1   5       57.78       63.20      1.55 o
   5   1   5      416.99      465.20      4.70 o
   7   1   5      261.03      263.76      3.75 o
   9   1   5     1164.58     1065.30     15.03 o
  11   1   5       42.81       53.23      3.29 o
  13   1   5        0.48       -0.08      2.40 o
  15   1   5        5.54        5.09      5.30 o
 -18   2   5      272.74      290.44      9.46 o
 -16   2   5       46.28       42.40      3.16 o
 -14   2   5        0.50        3.24      1.59 o
 -12   2   5        0.63       -0.69      1.09 o
 -10   2   5       41.42       33.88      1.69 o
  -8   2   5     1001.62     1053.42      8.24 o
  -6   2   5      186.37      134.42      2.06 o
  -4   2   5       63.39       53.28      1.11 o
  -2   2   5     3557.21     3493.56     23.87 o
   0   2   5      574.70      649.09      5.14 o
   2   2   5     1255.72     1282.69      9.90 o
   4   2   5     2818.44     2971.63     23.96 o
   6   2   5       61.97       76.11      2.37 o
   8   2   5       85.77       83.28      3.11 o
  10   2   5      314.35      248.57      6.37 o
  12   2   5       28.70       33.58      5.71 o
  14   2   5        2.25        6.00      5.54 o
 -17   3   5      163.38      167.74      7.67 o
 -15   3   5       11.91       11.78      2.64 o
 -13   3   5      100.97       94.93      3.90 o
 -11   3   5        0.65        1.39      1.17 o
  -9   3   5      331.41      341.72      4.13 o
  -7   3   5       35.56       39.82      1.40 o
  -5   3   5      735.60      850.14      7.30 o
  -3   3   5     2840.05     3063.49     20.33 o
  -1   3   5      129.33      139.13      2.49 o
   1   3   5     2504.57     2600.15     19.39 o
   3   3   5      316.77      328.75      4.31 o
   5   3   5      206.52      206.88      3.81 o
   7   3   5      311.61      281.68      5.33 o
   9   3   5      277.15      279.63      6.34 o
  11   3   5      274.72      282.05      8.06 o
  13   3   5       71.90       67.40      7.16 o
  15   3   5        3.98       10.41      4.93 o
 -16   4   5       18.89        7.00      3.47 o
 -14   4   5      206.84      216.45      8.00 o
 -12   4   5       25.53       22.93      2.06 o
 -10   4   5     1116.65     1048.89     12.34 o
  -8   4   5       16.26       16.76      1.28 o
  -6   4   5     1668.99     1784.48     15.08 o
  -4   4   5      131.67      157.11      2.71 o
  -2   4   5     1114.47     1159.26      9.87 o
   0   4   5       66.80       64.48      2.38 o
   2   4   5     2099.55     2267.61     18.62 o
   4   4   5        3.50        1.47      0.82 o
   6   4   5      280.61      311.63      7.19 o
   8   4   5      111.20      122.40      4.65 o
  10   4   5        5.88        8.06      2.19 o
  12   4   5      230.74      238.45      9.52 o
  14   4   5      473.57      544.46     19.01 o
 -15   5   5        3.48        7.67      3.53 o
 -13   5   5       40.68       41.88      4.73 o
 -11   5   5        3.28        0.57      1.60 o
  -9   5   5      224.57      217.80      5.03 o
  -7   5   5      427.23      413.05      6.00 o
  -5   5   5     2136.08     2189.24     20.57 o
  -3   5   5     1361.85     1348.82     11.65 o
  -1   5   5     1197.78     1193.21     12.00 o
   1   5   5      258.74      272.21      4.79 o
   3   5   5      135.03      122.05      3.99 o
   5   5   5       41.72       38.33      3.12 o
   7   5   5      991.90      955.54     14.54 o
   9   5   5       36.43       44.53      3.64 o
  11   5   5        0.35        1.99      3.24 o
  13   5   5      185.77      194.97     12.01 o
 -14   6   5      315.19      369.79     14.41 o
 -12   6   5       11.95       17.94      3.24 o
 -10   6   5        2.32        0.08      1.84 o
  -8   6   5      320.36      350.49     12.78 o
  -6   6   5     5558.12     5611.08     53.07 o
  -4   6   5      127.38      125.17      4.24 o
  -2   6   5     1164.51     1159.32     12.98 o
   0   6   5       24.16       22.86      2.36 o
   2   6   5        2.47        3.26      1.84 o
   4   6   5      541.86      535.62     11.38 o
   6   6   5       68.59       67.59      4.30 o
   8   6   5      448.82      446.71      9.72 o
  10   6   5      171.98      182.54      7.69 o
  12   6   5       21.38       32.41      6.48 o
 -13   7   5        5.18       -1.56      8.92 o
 -11   7   5       83.11       95.78      5.94 o
  -9   7   5     1452.79     1371.99     22.25 o
  -7   7   5      730.85      752.94     14.64 o
  -5   7   5       15.82       17.45      2.38 o
  -3   7   5        0.40        0.15      1.60 o
  -1   7   5        1.71        5.32      1.66 o
   1   7   5       13.54        7.77      2.36 o
   3   7   5        0.63       -0.89      2.06 o
   5   7   5     1399.03     1392.16     20.26 o
   7   7   5      894.21      862.52     16.25 o
   9   7   5      345.62      346.28     17.47 o
 -10   8   5      150.34      143.73      7.70 o
  -8   8   5      584.92      586.06     15.63 o
  -6   8   5       72.68       56.11      5.64 o
  -4   8   5      106.12      112.44      6.55 o
  -2   8   5       50.60       41.53      4.42 o
   0   8   5      268.55      275.05      8.01 o
   2   8   5       76.20       71.17      4.91 o
   4   8   5      603.71      578.61     12.22 o
   6   8   5       15.46       17.07      4.46 o
  -7   9   5       41.74       49.90      6.31 o
  -5   9   5      116.15      128.68      6.84 o
  -3   9   5      425.06      467.90     11.24 o
  -1   9   5      135.62      120.80      6.57 o
   1   9   5        1.53       -0.24      2.96 o
   3   9   5      434.58      472.08     11.54 o
 -18   0   6      467.54      501.84     11.94 o
 -16   0   6      426.37      392.24      8.60 o
 -14   0   6     1305.84     1340.89     18.89 o
 -12   0   6       21.02       12.85      1.58 o
 -10   0   6      235.39      266.38      6.31 o
  -8   0   6       62.00      112.25      8.44 o
  -6   0   6       56.91       70.41      4.17 o
  -4   0   6     2268.42     2325.48     21.98 o
  -2   0   6     7959.36     8071.47     56.04 o
   0   0   6      853.90      917.08      7.98 o
   2   0   6     2847.92     3075.72     30.24 o
   4   0   6     1463.42     1493.31     22.11 o
   6   0   6     2450.71     2676.42     27.68 o
   8   0   6     5661.54     5660.66     64.57 o
  10   0   6     2856.37     3064.14     53.12 o
  12   0   6     1826.69     1592.49     44.11 o
  14   0   6      499.85      541.43     25.07 o
 -19   1   6       12.34        8.38      4.39 o
 -17   1   6      255.34      255.96      5.33 o
 -15   1   6        4.34        2.32      1.47 o
 -13   1   6       29.15       26.37      1.85 o
 -11   1   6       50.98       39.65      1.39 o
  -9   1   6     1048.81     1096.80     10.00 o
  -7   1   6       20.13       59.39      2.17 o
  -5   1   6     1500.28     1631.48     12.54 o
  -3   1   6        3.94        4.22      0.51 o
  -1   1   6     3572.24     3683.69     20.35 o
   1   1   6     2261.22     2353.46     14.37 o
   3   1   6      409.23      446.66      4.73 o
   5   1   6      509.05      429.13      5.15 o
   7   1   6     1345.18     1388.29     11.28 o
   9   1   6     1470.88     1345.55     14.78 o
  11   1   6      416.34      416.90     11.62 o
  13   1   6        3.70        3.37      3.41 o
  15   1   6       52.37       75.57      8.16 o
 -18   2   6        1.28        2.25      3.24 o
 -16   2   6       49.36       49.78      3.14 o
 -14   2   6      131.93      140.76      3.97 o
 -12   2   6      718.66      689.97      7.79 o
 -10   2   6        0.67        4.22      0.82 o
  -8   2   6     2224.06     2370.26     21.08 o
  -6   2   6       20.16       29.66      1.74 o
  -4   2   6     7745.24     8244.67     63.80 o
  -2   2   6      465.73      498.87      4.35 o
   0   2   6     1608.31     1665.05     12.79 o
   2   2   6      439.43      425.24      4.62 o
   4   2   6     1028.79     1074.62     10.42 o
   6   2   6      181.99      177.90      4.27 o
   8   2   6      702.42      691.26      9.89 o
  10   2   6     2020.95     1918.58     27.17 o
  12   2   6       58.60       51.44      4.32 o
  14   2   6      277.28      235.11     11.58 o
 -17   3   6      357.49      381.87      9.34 o
 -15   3   6        2.12        1.95      1.89 o
 -13   3   6       25.94       16.81      2.02 o
 -11   3   6     1444.39     1496.32     15.41 o
  -9   3   6      185.17      194.45      3.53 o
  -7   3   6     3664.28     3666.76     37.20 o
  -5   3   6       19.83       21.17      1.29 o
  -3   3   6       68.00       41.78      1.38 o
  -1   3   6       99.93      130.03      2.37 o
   1   3   6      268.30      250.04      3.76 o
   3   3   6      261.98      306.46      4.10 o
   5   3   6      428.32      434.86      5.65 o
   7   3   6     3451.33     3340.98     33.82 o
   9   3   6      172.63      177.93      7.62 o
  11   3   6      928.41      951.38     17.05 o
  13   3   6       68.21       72.31      7.50 o
 -16   4   6      561.57      632.36     14.92 o
 -14   4   6       30.32       35.69      3.49 o
 -12   4   6      277.68      268.88      5.37 o
 -10   4   6      244.54      201.89      5.57 o
  -8   4   6       98.34       86.07      2.66 o
  -6   4   6      284.62      275.09      3.66 o
  -4   4   6      147.62      126.48      2.59 o
  -2   4   6      237.76      251.68      4.09 o
   0   4   6        8.40        6.90      1.16 o
   2   4   6        5.20        5.68      1.05 o
   4   4   6       32.04       30.93      1.80 o
   6   4   6        1.48        2.85      1.67 o
   8   4   6     1455.80     1377.64     18.65 o
  10   4   6       41.92       46.40      3.53 o
  12   4   6        0.45       -0.25      2.99 o
 -15   5   6       18.00       19.45      4.12 o
 -13   5   6        4.85        7.12      2.83 o
 -11   5   6      589.21      550.57      8.40 o
  -9   5   6       16.65       15.49      1.80 o
  -7   5   6      153.98      146.54      3.31 o
  -5   5   6     1084.67     1049.02     10.02 o
  -3   5   6      245.52      225.30      4.93 o
  -1   5   6      608.01      616.45      8.10 o
   1   5   6       59.48       61.57      3.01 o
   3   5   6      501.88      510.01      7.82 o
   5   5   6       68.57       83.73      4.35 o
   7   5   6        3.29        2.98      1.90 o
   9   5   6       43.98       44.78      3.78 o
  11   5   6     1007.34     1131.01     23.83 o
 -14   6   6      120.00      140.48     17.36 o
 -12   6   6        0.05       -1.55      2.11 o
 -10   6   6      188.65      201.78      8.70 o
  -8   6   6     1803.80     1743.35     20.75 o
  -6   6   6      435.64      440.43      6.99 o
  -4   6   6      223.39      210.23      4.71 o
  -2   6   6      562.94      580.31      8.28 o
   0   6   6      159.01      170.90      4.95 o
   2   6   6      137.06      143.47      5.52 o
   4   6   6       65.89       68.65      4.24 o
   6   6   6      154.55      156.68      6.13 o
   8   6   6        0.30        1.76      2.43 o
  10   6   6      375.08      365.71     12.67 o
 -13   7   6       22.30       23.22      8.68 o
 -11   7   6       57.78       50.83      4.63 o
  -9   7   6      189.96      183.06      7.31 o
  -7   7   6      520.07      498.13      9.23 o
  -5   7   6      255.68      261.93      6.52 o
  -3   7   6       53.54       48.27      3.19 o
  -1   7   6      132.30      123.67      5.15 o
   1   7   6       43.39       42.87      3.71 o
   3   7   6       98.09      103.33      5.47 o
   5   7   6      155.86      158.36      6.53 o
   7   7   6      246.82      251.59      7.81 o
   9   7   6        0.59        3.06      3.30 o
 -10   8   6      577.69      632.64     21.27 o
  -8   8   6      556.46      548.00     15.09 o
  -6   8   6      106.40       94.99      8.29 o
  -4   8   6       67.06       64.20      4.81 o
  -2   8   6        0.18       -2.88      2.36 o
   0   8   6      531.03      538.39     10.42 o
   2   8   6       21.75       25.09      3.52 o
   4   8   6        0.09       -2.96      2.62 o
   6   8   6      309.11      311.41      9.15 o
  -5   9   6       46.32       55.56      6.48 o
  -3   9   6      169.66      190.75      9.08 o
  -1   9   6       58.78       51.03      5.39 o
   1   9   6      166.48      151.52      7.44 o
 -19   1   7        1.99        7.63      3.40 o
 -17   1   7      172.12      177.74      4.80 o
 -15   1   7     1128.10     1089.54     12.48 o
 -13   1   7      912.28      921.16      9.84 o
 -11   1   7       88.99       83.76      1.86 o
  -9   1   7        7.42        4.45      1.19 o
  -7   1   7     4450.45     4532.74     48.69 o
  -5   1   7      920.95      873.86      7.06 o
  -3   1   7      371.62      308.38      2.64 o
  -1   1   7     2973.36     3120.67     19.39 o
   1   1   7      295.43      335.96      3.70 o
   3   1   7      497.72      619.92      5.87 o
   5   1   7     1611.09     1601.30     13.74 o
   7   1   7      141.65      135.39      3.14 o
   9   1   7     1803.07     1821.28     22.14 o
  11   1   7        0.81        0.68      2.26 o
  13   1   7        6.69       -0.21      2.90 o
 -18   2   7      290.03      320.91      9.82 o
 -16   2   7      177.35      184.98      4.83 o
 -14   2   7        7.23        6.00      1.66 o
 -12   2   7      124.01       98.80      2.92 o
 -10   2   7      436.34      396.96      4.70 o
  -8   2   7      298.43      305.58      4.32 o
  -6   2   7       38.87       48.45      1.31 o
  -4   2   7     3401.82     3658.03     20.99 o
  -2   2   7       69.50       84.01      1.63 o
   0   2   7       80.88       78.44      1.85 o
   2   2   7        5.87        9.95      0.95 o
   4   2   7       19.99       18.96      1.38 o
   6   2   7        8.88        9.67      1.66 o
   8   2   7      205.46      218.12      5.54 o
  10   2   7      149.52      119.30      6.00 o
  12   2   7      284.62      289.79      8.80 o
  14   2   7       54.84       56.56      7.16 o
 -17   3   7      629.76      636.72     14.89 o
 -15   3   7      230.55      226.98      5.90 o
 -13   3   7     1050.54      958.35     14.38 o
 -11   3   7      924.65      923.19     11.53 o
  -9   3   7       19.15       20.67      1.74 o
  -7   3   7      132.98      138.54      2.96 o
  -5   3   7       22.98       21.02      1.09 o
  -3   3   7      177.81      231.33      3.80 o
  -1   3   7      751.42      850.40      8.10 o
   1   3   7     1562.77     1646.72     14.01 o
   3   3   7      146.66      153.63      3.05 o
   5   3   7       68.49       65.64      2.95 o
   7   3   7        9.19       17.48      2.23 o
   9   3   7     1483.12     1481.68     19.61 o
  11   3   7      546.64      541.86     13.99 o
  13   3   7       96.37      109.08      9.37 o
 -16   4   7      300.92      336.41      9.00 o
 -14   4   7        1.25        3.87      2.39 o
 -12   4   7      406.03      414.40      6.27 o
 -10   4   7      721.91      643.37     11.65 o
  -8   4   7      911.49      908.67      9.25 o
  -6   4   7       14.69       10.99      1.16 o
  -4   4   7     3458.69     3413.93     35.85 o
  -2   4   7      771.48      795.68      9.06 o
   0   4   7     1001.68      921.36      9.75 o
   2   4   7     1394.09     1454.23     13.24 o
   4   4   7      138.24      135.62      3.57 o
   6   4   7     1158.39     1165.01     16.36 o
   8   4   7      129.87      120.06      5.74 o
  10   4   7       33.67       38.24      4.08 o
  12   4   7      271.42      287.85     11.02 o
 -15   5   7        0.60        2.70      3.30 o
 -13   5   7      567.91      579.51     17.12 o
 -11   5   7      167.85      132.05      4.57 o
  -9   5   7      200.92      210.22      5.44 o
  -7   5   7      955.27      961.66     12.70 o
  -5   5   7       95.90       81.27      2.97 o
  -3   5   7     1334.65     1326.27     13.74 o
  -1   5   7      169.20      149.16      3.84 o
   1   5   7      584.73      610.33      9.25 o
   3   5   7        0.02        0.44      1.59 o
   5   5   7      352.35      338.33      7.77 o
   7   5   7      244.44      257.55      7.00 o
   9   5   7        0.47        0.49      2.18 o
  11   5   7       89.90       79.44      7.00 o
 -14   6   7        1.18        0.33      3.44 o
 -12   6   7       59.99       66.93      4.38 o
 -10   6   7        6.99        8.27      2.36 o
  -8   6   7        2.71        0.50      2.21 o
  -6   6   7      197.18      182.52      8.09 o
  -4   6   7      551.74      513.61      8.00 o
  -2   6   7       28.28       28.58      2.43 o
   0   6   7      762.39      802.21     16.93 o
   2   6   7        0.18       -0.05      1.78 o
   4   6   7        3.08        0.60      1.95 o
   6   6   7      287.48      282.42      7.72 o
   8   6   7       23.87       19.19      3.24 o
  10   6   7      332.99      340.82     16.15 o
 -13   7   7        0.81        3.93      5.79 o
 -11   7   7        7.99        3.54      3.50 o
  -9   7   7       46.79       27.68      3.79 o
  -7   7   7      105.79       91.41      5.71 o
  -5   7   7      111.46      119.63      5.60 o
  -3   7   7      853.82      854.72     12.87 o
  -1   7   7        6.27        9.29      2.28 o
   1   7   7        0.64       -1.19      2.06 o
   3   7   7       15.55       13.89      2.83 o
   5   7   7      111.81      114.46      6.01 o
   7   7   7      445.24      448.75     13.68 o
   9   7   7      220.86      238.32      8.99 o
 -10   8   7       44.87       19.45      5.01 o
  -8   8   7      194.39      173.84      9.71 o
  -6   8   7      166.90      157.76     12.36 o
  -4   8   7      390.68      444.28     11.44 o
  -2   8   7      959.91      999.03     18.54 o
   0   8   7       45.62       34.37      4.60 o
   2   8   7       12.38       10.56      3.08 o
   4   8   7       57.05       52.91      4.78 o
   6   8   7       27.46       20.95      4.36 o
  -5   9   7       16.57       17.88      5.08 o
  -3   9   7       76.29       66.51      5.84 o
  -1   9   7      229.14      245.11     11.82 o
   1   9   7       35.88       45.85      5.30 o
 -18   0   8      386.59      394.30     12.10 o
 -16   0   8     1458.49     1447.99     24.44 o
 -14   0   8     4394.86     4301.26     51.65 o
 -12   0   8       74.51       93.42      4.45 o
 -10   0   8       24.49       22.66      6.27 o
  -8   0   8      266.23      278.38     10.55 o
  -6   0   8     4527.70     4798.11     51.26 o
  -4   0   8      938.02     1067.68     19.20 o
  -2   0   8     2213.90     2519.05     27.15 o
   0   0   8      155.02      140.40      2.80 o
   2   0   8     1005.45      988.69     13.17 o
   4   0   8       90.44      115.13      5.32 o
   6   0   8       27.54       47.65      2.93 o
   8   0   8       99.20       86.09      4.90 o
  10   0   8     2516.83     2334.15     45.68 o
  12   0   8       17.07       24.38      5.08 o
  14   0   8      265.89      250.22     17.84 o
 -19   1   8      127.66      130.73      5.57 o
 -17   1   8      360.84      354.58      7.29 o
 -15   1   8      118.78      122.04      4.75 o
 -13   1   8      520.47      486.68      6.41 o
 -11   1   8     1221.49     1272.29     15.45 o
  -9   1   8      707.09      752.33     10.06 o
  -7   1   8      157.51      174.12      2.44 o
  -5   1   8        6.21        1.11      0.48 o
  -3   1   8     4890.00     5451.48     30.23 o
  -1   1   8      130.98      132.13      2.37 o
   1   1   8       23.40       25.82      1.22 o
   3   1   8     1381.50     1270.96     10.39 o
   5   1   8      237.77      211.22      5.81 o
   7   1   8      460.22      443.87      7.14 o
   9   1   8       84.53       74.01      3.92 o
  11   1   8      398.75      363.09     15.17 o
  13   1   8       31.52        6.20      3.91 o
 -18   2   8      297.67      360.67     10.20 o
 -16   2   8       21.92       26.79      2.75 o
 -14   2   8      716.51      681.42      9.22 o
 -12   2   8      710.74      650.37      7.43 o
 -10   2   8      134.62      116.90      2.57 o
  -8   2   8       73.74       85.49      2.06 o
  -6   2   8      592.99      516.55      5.21 o
  -4   2   8     2163.25     2216.09     14.12 o
  -2   2   8      709.92      890.90      9.40 o
   0   2   8     6553.03     7076.64     49.44 o
   2   2   8       30.24       21.80      1.32 o
   4   2   8      137.93      128.67      3.22 o
   6   2   8     1731.20     1673.96     18.93 o
   8   2   8        0.12       -0.11      1.51 o
  10   2   8       20.46       11.80      3.41 o
  12   2   8        2.22        3.73      2.64 o
 -17   3   8      688.05      716.23     15.66 o
 -15   3   8      711.13      754.56     11.46 o
 -13   3   8       57.11       41.33      2.37 o
 -11   3   8       72.82       57.83      2.56 o
  -9   3   8      995.45      995.32     12.30 o
  -7   3   8      132.05      127.95      2.65 o
  -5   3   8      358.45      348.69      4.37 o
  -3   3   8      394.62      375.62      4.84 o
  -1   3   8      413.63      371.99      4.54 o
   1   3   8     1052.05     1024.37     10.33 o
   3   3   8      638.52      700.69      7.18 o
   5   3   8      458.87      436.47      8.25 o
   7   3   8       11.48       22.62      2.47 o
   9   3   8      326.22      318.64      7.62 o
  11   3   8        7.52        5.87      2.88 o
  13   3   8      170.46      186.43     13.26 o
 -16   4   8      143.96      141.09      7.68 o
 -14   4   8      131.89      157.55      7.10 o
 -12   4   8      104.36      106.93      3.33 o
 -10   4   8        0.02       -1.84      1.39 o
  -8   4   8       42.63       47.56      2.76 o
  -6   4   8      133.61      124.13      2.67 o
  -4   4   8      236.22      231.89      3.89 o
  -2   4   8     1215.47     1218.27     12.56 o
   0   4   8       95.47       75.54      2.48 o
   2   4   8        6.99        9.46      1.24 o
   4   4   8        5.50        5.56      1.84 o
   6   4   8      124.88      132.08      5.04 o
   8   4   8     2054.17     2010.51     25.70 o
  10   4   8        0.06        0.67      2.71 o
  12   4   8        6.13       -0.12      3.60 o
 -15   5   8       60.33       63.32      5.60 o
 -13   5   8      217.07      218.53      6.49 o
 -11   5   8        0.00        0.84      1.77 o
  -9   5   8      428.17      413.09      7.63 o
  -7   5   8      160.28      148.13      4.66 o
  -5   5   8     1434.83     1408.82     13.81 o
  -3   5   8      548.88      511.57      6.92 o
  -1   5   8      217.47      192.31      4.65 o
   1   5   8      709.29      734.73     10.92 o
   3   5   8      329.07      336.09      7.69 o
   5   5   8      914.18      911.67     14.45 o
   7   5   8      885.03      902.12     14.76 o
   9   5   8      191.69      200.77      6.74 o
  11   5   8       50.07       48.27      6.00 o
 -14   6   8        3.17        4.00      3.82 o
 -12   6   8       82.60      105.40      6.04 o
 -10   6   8       44.18       40.20      3.66 o
  -8   6   8        0.29       -0.54      1.78 o
  -6   6   8      474.70      478.81     10.21 o
  -4   6   8      179.53      174.95      4.41 o
  -2   6   8      753.32      753.18     10.66 o
   0   6   8      962.15      950.12     14.74 o
   2   6   8      163.65      166.02      5.79 o
   4   6   8      731.97      722.64     12.92 o
   6   6   8      123.13      120.01      5.94 o
   8   6   8      307.18      324.38      8.75 o
  10   6   8      119.62      128.01     10.28 o
 -11   7   8       90.15      101.12      7.26 o
  -9   7   8        0.16        1.92      2.40 o
  -7   7   8      201.59      194.60      7.28 o
  -5   7   8      230.96      219.74      6.74 o
  -3   7   8      113.87      127.52      6.29 o
  -1   7   8      269.96      277.59      7.06 o
   1   7   8       54.60       59.06      4.41 o
   3   7   8      147.36      160.42      6.53 o
   5   7   8       65.32       53.92      4.53 o
   7   7   8       39.20       38.55      4.26 o
 -10   8   8      344.55      332.37     11.82 o
  -8   8   8        0.80       -1.81      3.60 o
  -6   8   8       33.25       26.19      4.91 o
  -4   8   8        0.63       -0.32      2.75 o
  -2   8   8       14.44       15.75      3.27 o
   0   8   8      246.08      268.25      7.43 o
   2   8   8       28.28       20.45      3.54 o
   4   8   8      617.15      633.58     13.33 o
  -3   9   8        3.48       -4.52      4.82 o
 -17   1   9       29.29       25.41      2.57 o
 -15   1   9       58.84       43.24      3.99 o
 -13   1   9     1065.60     1043.25     11.68 o
 -11   1   9      349.88      327.49      6.59 o
  -9   1   9      903.32      946.97     14.76 o
  -7   1   9        3.72        5.45      0.80 o
  -5   1   9        4.17       20.58      0.81 o
  -3   1   9     1599.88     1588.39     10.59 o
  -1   1   9     3929.63     4163.84     28.00 o
   1   1   9     1339.98     1485.37     11.84 o
   3   1   9      177.69      187.39      3.29 o
   5   1   9      590.40      582.63      7.14 o
   7   1   9     3991.85     3796.75     44.21 o
   9   1   9        0.34        3.87      2.28 o
  11   1   9       14.86       15.12      3.19 o
  13   1   9      298.67      354.48     14.99 o
 -18   2   9       40.02       40.52      4.78 o
 -16   2   9      129.82      112.92      4.34 o
 -14   2   9      425.69      418.99      6.68 o
 -12   2   9       23.46       13.93      1.47 o
 -10   2   9       46.33       59.40      2.92 o
  -8   2   9      760.45      698.15      6.90 o
  -6   2   9     1657.07     1695.76     15.03 o
  -4   2   9       50.17       59.93      1.96 o
  -2   2   9       17.49        5.64      0.82 o
   0   2   9      812.49      884.30      7.94 o
   2   2   9       20.55       26.82      1.35 o
   4   2   9      481.32      467.70      6.73 o
   6   2   9      241.89      201.97      5.47 o
   8   2   9       12.59       13.12      2.33 o
  10   2   9      261.22      203.43      7.35 o
  12   2   9        1.11        2.75      2.75 o
 -17   3   9       10.52        7.65      2.93 o
 -15   3   9       20.28       20.04      2.84 o
 -13   3   9        1.28        5.24      1.74 o
 -11   3   9      672.19      637.70      8.85 o
  -9   3   9      104.39       98.23      2.76 o
  -7   3   9      752.58      698.00      7.53 o
  -5   3   9      689.20      694.21      6.68 o
  -3   3   9      485.22      502.53      5.54 o
  -1   3   9      413.12      446.13      5.48 o
   1   3   9      204.17      221.02      3.88 o
   3   3   9       85.91       86.92      3.20 o
   5   3   9      233.90      244.89      6.18 o
   7   3   9      193.53      215.81      6.12 o
   9   3   9       75.71       76.12      6.99 o
  11   3   9        3.00        0.47      2.76 o
 -16   4   9      102.47       94.71      6.42 o
 -14   4   9       46.01       24.89      2.55 o
 -12   4   9       67.14       58.90      2.93 o
 -10   4   9        0.27        0.38      1.39 o
  -8   4   9      329.08      304.34      6.27 o
  -6   4   9       92.69      105.39      2.70 o
  -4   4   9      283.13      267.78      4.41 o
  -2   4   9      545.26      542.67      7.27 o
   0   4   9        9.77       17.13      1.47 o
   2   4   9       14.35        9.73      1.29 o
   4   4   9     1365.20     1418.75     35.07 o
   6   4   9      423.87      452.80      9.29 o
   8   4   9       35.97       45.92      3.87 o
  10   4   9       70.91       78.82      5.85 o
 -15   5   9        0.98        2.26      2.97 o
 -13   5   9      353.43      350.28     10.87 o
 -11   5   9        8.12       24.32      2.63 o
  -9   5   9       17.36       12.02      2.25 o
  -7   5   9        7.03        7.78      1.75 o
  -5   5   9     1141.10     1107.29     13.41 o
  -3   5   9      476.56      476.95      6.74 o
  -1   5   9     1648.96     1629.25     18.92 o
   1   5   9      529.58      503.64      8.78 o
   3   5   9      325.19      322.29      7.73 o
   5   5   9        4.91        5.83      2.31 o
   7   5   9      201.29      202.22      6.57 o
   9   5   9      104.17       90.74      7.38 o
 -14   6   9       11.11        5.17      3.72 o
 -12   6   9      161.27      186.06      6.75 o
 -10   6   9       53.20       50.97      4.83 o
  -8   6   9       45.20       43.23      3.39 o
  -6   6   9        0.20       -1.38      1.62 o
  -4   6   9      268.67      278.07      7.56 o
  -2   6   9     2161.84     2081.37     25.36 o
   0   6   9      423.74      420.06      9.09 o
   2   6   9     1581.13     1606.88     21.92 o
   4   6   9       22.78       31.71      3.53 o
   6   6   9      351.52      345.24      8.97 o
   8   6   9       74.88       88.89      5.57 o
 -11   7   9      933.20     1041.61     21.38 o
  -9   7   9        0.38        2.14      2.47 o
  -7   7   9        0.15       -1.12      2.46 o
  -5   7   9      272.56      293.60      7.85 o
  -3   7   9      493.25      493.68     10.49 o
  -1   7   9       62.13       54.51      3.88 o
   1   7   9        7.52        8.10      2.66 o
   3   7   9       92.16       87.78      5.42 o
   5   7   9      200.16      206.13      9.62 o
   7   7   9       28.64       32.94      4.32 o
  -8   8   9      178.47      181.23     11.12 o
  -6   8   9       76.00       63.95      7.77 o
  -4   8   9        0.56        1.02      2.88 o
  -2   8   9       91.01       82.42      5.33 o
   0   8   9      515.42      540.12     11.96 o
   2   8   9       70.68       73.71      5.46 o
   4   8   9       28.36       30.36      4.30 o
 -18   0  10       33.70       23.09      3.57 o
 -16   0  10      615.95      582.66     12.95 o
 -14   0  10      182.54      192.81     20.25 o
 -12   0  10     2435.94     2323.86     72.32 o
 -10   0  10     1767.25     1789.27     96.18 o
  -8   0  10     7536.78     7418.28     78.46 o
  -6   0  10      236.20      239.60      4.36 o
  -4   0  10       18.88       11.74      1.23 o
  -2   0  10     1949.69     2122.16     24.44 o
   0   0  10      100.12      132.88      3.83 o
   2   0  10      221.97      210.33      8.86 o
   4   0  10     3368.79     3146.19     40.71 o
   6   0  10      236.14      227.15      7.68 o
   8   0  10       16.51       13.39      2.87 o
  10   0  10      518.79      500.03     62.19 o
  12   0  10      309.25      240.58     18.80 o
 -17   1  10       86.74       94.81      3.80 o
 -15   1  10     1049.24      990.01     29.61 o
 -13   1  10        9.22        5.48      2.21 o
 -11   1  10     1435.82     1405.41     18.58 o
  -9   1  10        3.63        2.13      1.02 o
  -7   1  10     1053.95      967.36      7.98 o
  -5   1  10      128.86      145.87      2.45 o
  -3   1  10      877.61      907.27      6.91 o
  -1   1  10      696.88      697.01      6.73 o
   1   1  10        0.08        4.12      0.91 o
   3   1  10     3990.38     3911.76     29.00 o
   5   1  10      122.49      134.45      4.23 o
   7   1  10       66.56       59.26      5.40 o
   9   1  10      367.97      365.50      9.82 o
  11   1  10      195.93      186.94      7.46 o
 -18   2  10      132.00      118.87      6.08 o
 -16   2  10      253.70      285.11     11.06 o
 -14   2  10       38.89       45.22      3.43 o
 -12   2  10       21.19       23.83      2.12 o
 -10   2  10       35.10       35.10      2.06 o
  -8   2  10      821.96      866.24      9.41 o
  -6   2  10      213.64      180.60      3.66 o
  -4   2  10       34.31       36.19      1.62 o
  -2   2  10      472.24      535.22      6.02 o
   0   2  10     2715.26     2786.41     21.38 o
   2   2  10      179.94      216.57      3.73 o
   4   2  10      336.56      329.50      5.55 o
   6   2  10      752.08      760.91     13.82 o
   8   2  10      158.69      141.60      5.62 o
  10   2  10      117.81       93.46      6.10 o
  12   2  10       29.54       32.94      4.55 o
 -17   3  10        2.06        2.02      3.04 o
 -15   3  10       13.41       10.39      2.36 o
 -13   3  10        5.06        1.15      1.20 o
 -11   3  10     1668.64     1622.29     26.23 o
  -9   3  10      834.85      783.74     15.74 o
  -7   3  10      592.34      572.91      6.36 o
  -5   3  10     1293.92     1327.98     11.17 o
  -3   3  10       41.07       45.64      1.94 o
  -1   3  10       84.83       91.25      2.70 o
   1   3  10      324.78      327.86      4.56 o
   3   3  10      416.15      427.48      6.77 o
   5   3  10     2456.81     2391.94     28.52 o
   7   3  10     1148.36     1054.83     18.12 o
   9   3  10       56.88       55.08      4.81 o
  11   3  10      757.14      861.93     17.53 o
 -16   4  10       14.44        2.30      3.38 o
 -14   4  10      291.87      313.12     10.92 o
 -12   4  10        3.78        0.46      1.51 o
 -10   4  10       27.81       49.86      2.56 o
  -8   4  10      845.56      794.88     16.47 o
  -6   4  10      213.02      193.80      5.93 o
  -4   4  10     1076.66     1049.32     10.81 o
  -2   4  10      502.53      495.15      6.43 o
   0   4  10     1366.22     1356.08     14.10 o
   2   4  10      721.96      730.79      9.86 o
   4   4  10       15.02       16.97      4.11 o
   6   4  10       40.06       33.49      5.37 o
   8   4  10      159.16      141.38      6.08 o
  10   4  10        8.53        5.17      3.26 o
 -15   5  10        1.60       -1.05      3.26 o
 -13   5  10       29.95       37.33      3.18 o
 -11   5  10      347.14      330.89      6.73 o
  -9   5  10       36.26       40.59      2.69 o
  -7   5  10     1157.31     1205.04     13.74 o
  -5   5  10      595.62      553.11      9.47 o
  -3   5  10       76.57       79.40      3.64 o
  -1   5  10        4.15        2.72      1.65 o
   1   5  10      263.82      280.71      7.06 o
   3   5  10      310.13      307.44      7.74 o
   5   5  10      104.74       88.16      5.07 o
   7   5  10        1.19       -2.71      2.17 o
   9   5  10        0.03        1.93      3.12 o
 -14   6  10        9.60        9.66      3.38 o
 -12   6  10       31.72       27.86      4.52 o
 -10   6  10       33.79       37.50      4.58 o
  -8   6  10       34.15       29.96      3.06 o
  -6   6  10      111.75      104.81      5.00 o
  -4   6  10      633.49      668.92     12.91 o
  -2   6  10      365.30      375.78      7.29 o
   0   6  10      123.29      129.10      5.80 o
   2   6  10      549.14      547.10     11.07 o
   4   6  10        8.57        5.74      2.58 o
   6   6  10       11.15        4.28      2.85 o
   8   6  10       14.67       11.32      3.59 o
 -11   7  10        1.54       -4.89      2.99 o
  -9   7  10      103.34      108.24      5.92 o
  -7   7  10       14.15       14.96      3.22 o
  -5   7  10      169.92      201.67      6.85 o
  -3   7  10       11.39        9.26      2.76 o
  -1   7  10       45.12       42.29      4.71 o
   1   7  10        5.32        5.79      2.69 o
   3   7  10      317.54      324.43      8.96 o
   5   7  10       41.70       41.14      4.43 o
  -8   8  10       55.85       58.20      6.28 o
  -6   8  10       63.75       58.11      6.31 o
  -4   8  10        9.47        6.67      3.49 o
  -2   8  10       37.79       29.62      4.89 o
   0   8  10        4.40        2.56      2.87 o
   2   8  10      675.72      708.77     15.89 o
 -17   1  11       26.18       22.69      3.57 o
 -15   1  11       81.80      102.46      5.11 o
 -13   1  11      664.57      652.85     10.94 o
 -11   1  11        1.05       -0.06      1.57 o
  -9   1  11       23.39       20.24      1.25 o
  -7   1  11        0.01        1.63      0.69 o
  -5   1  11      230.71      211.20      2.92 o
  -3   1  11     2309.14     2333.46     15.84 o
  -1   1  11      303.50      346.65      6.13 o
   1   1  11       49.29       50.62      2.16 o
   3   1  11       47.94       55.30      2.76 o
   5   1  11     3556.18     3280.98     33.85 o
   7   1  11      142.78      157.52      5.42 o
   9   1  11      167.41      175.91      7.11 o
  11   1  11        9.04        7.52      3.22 o
 -18   2  11      227.29      257.06      7.84 o
 -16   2  11       17.75       20.01      3.75 o
 -14   2  11       70.34       61.62      3.20 o
 -12   2  11       72.40       62.61      3.75 o
 -10   2  11     1662.65     1621.62     17.12 o
  -8   2  11        9.19       11.03      1.15 o
  -6   2  11     1508.04     1399.31     11.85 o
  -4   2  11     1532.60     1506.04     11.53 o
  -2   2  11      332.30      290.47      3.84 o
   0   2  11      301.42      300.36      4.19 o
   2   2  11     1940.75     1806.34     16.00 o
   4   2  11       38.07       45.16      3.04 o
   6   2  11      305.51      295.48     10.13 o
   8   2  11       41.83       37.15      3.39 o
  10   2  11       59.42       64.65      5.35 o
 -17   3  11       65.62       67.48      4.96 o
 -15   3  11      107.37      112.66      4.57 o
 -13   3  11      244.90      200.59      5.35 o
 -11   3  11      130.87      115.23      3.12 o
  -9   3  11      485.12      448.70      7.38 o
  -7   3  11      484.41      441.70      6.29 o
  -5   3  11      551.90      608.24      9.49 o
  -3   3  11      342.63      345.15      4.80 o
  -1   3  11        7.31        9.37      1.23 o
   1   3  11     1711.09     1710.85     16.04 o
   3   3  11      707.86      664.20     11.23 o
   5   3  11      160.13      156.00      5.32 o
   7   3  11        0.58        1.26      2.10 o
   9   3  11       15.69       11.72      3.23 o
  11   3  11        1.10        3.44      3.43 o
 -16   4  11       51.37       32.81      4.38 o
 -14   4  11        5.25        3.21      2.37 o
 -12   4  11       30.17       20.04      2.34 o
 -10   4  11      997.51      920.42     14.01 o
  -8   4  11      138.36       96.41      3.45 o
  -6   4  11       11.03       10.55      1.51 o
  -4   4  11     1012.13      975.64     10.42 o
  -2   4  11       34.70       29.56      1.99 o
   0   4  11     1053.92     1017.61     11.61 o
   2   4  11       70.28       64.46      3.90 o
   4   4  11        2.55        0.49      1.96 o
   6   4  11        1.98        4.38      2.26 o
   8   4  11       78.70       61.34      4.56 o
  10   4  11        4.18        6.62      3.41 o
 -15   5  11        1.41        2.98      3.60 o
 -13   5  11      822.18      872.85     18.40 o
 -11   5  11        0.47       -0.73      1.83 o
  -9   5  11        2.56        3.99      1.72 o
  -7   5  11       15.79        7.66      1.88 o
  -5   5  11      466.56      446.85      7.10 o
  -3   5  11       24.05       19.43      2.08 o
  -1   5  11      447.71      470.89      8.54 o
   1   5  11     1109.26     1062.61     17.07 o
   3   5  11     1914.63     1939.78     26.44 o
   5   5  11       88.61       97.27      5.60 o
   7   5  11      143.51      132.60      6.43 o
   9   5  11        9.39        6.79      3.68 o
 -12   6  11        6.90        3.72      2.71 o
 -10   6  11       37.54       50.89      3.83 o
  -8   6  11       96.03      113.21      4.83 o
  -6   6  11       12.87        9.94      2.35 o
  -4   6  11        0.34        0.02      1.87 o
  -2   6  11       12.92        8.17      2.21 o
   0   6  11       17.72       18.86      2.96 o
   2   6  11      383.83      398.67      9.46 o
   4   6  11      646.69      672.82     13.14 o
   6   6  11      414.91      406.91     10.23 o
 -11   7  11        1.27        2.00      3.02 o
  -9   7  11        1.58        2.18      2.83 o
  -7   7  11       69.25       85.08      5.99 o
  -5   7  11      158.18      169.24      7.65 o
  -3   7  11        0.43       -0.60      2.31 o
  -1   7  11        0.14       -1.06      2.36 o
   1   7  11       35.98       37.16      4.35 o
   3   7  11       19.20       21.74      3.70 o
  -6   8  11       17.25       12.96      3.95 o
  -4   8  11       16.63       16.14      3.89 o
  -2   8  11       91.08       90.93      8.70 o
   0   8  11       51.54       55.63      4.96 o
 -12   0  12     3747.93     3670.92    107.03 o
 -10   0  12       28.71       21.56      4.63 o
  -8   0  12        5.20        4.85      1.20 o
  -6   0  12       20.49       22.59      1.65 o
  -4   0  12       37.13       36.42      1.89 o
  -2   0  12      632.36      607.25      9.16 o
   0   0  12     3709.05     3558.30     44.77 o
   2   0  12      312.39      296.46     20.81 o
   4   0  12      531.85      550.57     16.59 o
   6   0  12      202.45      173.09      7.07 o
   8   0  12      106.03       90.73      8.18 o
  10   0  12       42.50       42.11     11.09 o
 -17   1  12       76.95       69.08      5.06 o
 -13   1  12       16.81       15.16      3.27 o
 -11   1  12      103.82      110.03      3.68 o
  -9   1  12     3682.57     3597.84     30.44 o
  -7   1  12       45.38       43.31      1.78 o
  -5   1  12      349.95      347.66      3.68 o
  -3   1  12       23.06       27.82      1.42 o
  -1   1  12       18.21       22.75      1.73 o
   1   1  12     2070.56     2018.84     19.46 o
   3   1  12     1945.51     1859.20     17.63 o
   5   1  12      325.44      297.23      6.59 o
   7   1  12        5.49        5.51      2.29 o
   9   1  12      198.21      250.31     10.93 o
  11   1  12        2.23        3.30      3.22 o
 -16   2  12       22.65       30.36      4.58 o
 -14   2  12        8.91        5.81      2.62 o
 -12   2  12        0.24        4.65      1.81 o
 -10   2  12       76.07       55.98      2.46 o
  -8   2  12        0.00        4.94      1.26 o
  -6   2  12      625.91      584.10      9.47 o
  -4   2  12       95.51       90.50      2.30 o
  -2   2  12      347.44      333.39      4.47 o
   0   2  12      129.16      130.22      3.25 o
   2   2  12       86.73       97.61      3.53 o
   4   2  12     1477.30     1426.48     17.72 o
   6   2  12      384.23      357.02     10.20 o
   8   2  12        2.38        3.75      2.69 o
  10   2  12        5.43        2.21      3.10 o
 -17   3  12       33.44       40.22      6.77 o
 -15   3  12      735.17      776.83     15.24 o
 -13   3  12      195.52      193.94      5.95 o
 -11   3  12      129.02      123.50      3.29 o
  -9   3  12      161.42      208.22      4.20 o
  -7   3  12     1519.48     1389.34     14.43 o
  -5   3  12      543.70      550.32      6.67 o
  -3   3  12      125.43      101.64      2.64 o
  -1   3  12      385.68      325.11      4.96 o
   1   3  12      477.48      503.00      7.40 o
   3   3  12     1047.25     1061.74     15.67 o
   5   3  12      162.05      169.47      5.87 o
   7   3  12       30.92       29.85      3.33 o
   9   3  12        0.69        3.23      3.04 o
 -16   4  12       44.45       50.00      6.02 o
 -14   4  12       52.86       54.92      3.56 o
 -12   4  12       94.69       90.84      3.37 o
 -10   4  12      130.59      129.23      3.88 o
  -8   4  12      396.44      415.07      9.08 o
  -6   4  12       17.06       32.90      2.52 o
  -4   4  12      482.28      480.83      6.92 o
  -2   4  12      944.01      918.74     10.36 o
   0   4  12      422.65      399.35      7.02 o
   2   4  12      276.94      255.84      6.83 o
   4   4  12      395.16      378.41      8.86 o
   6   4  12      186.12      195.11      6.73 o
   8   4  12       73.42       86.61      6.38 o
 -15   5  12       92.90      119.80      7.33 o
 -13   5  12       23.65        8.92      2.96 o
 -11   5  12       42.56       39.86      2.75 o
  -9   5  12        0.80        1.10      1.71 o
  -7   5  12     1162.05     1198.96     14.15 o
  -5   5  12        1.09       -1.11      1.74 o
  -3   5  12        0.40        2.72      1.74 o
  -1   5  12      825.15      809.82     12.16 o
   1   5  12       11.52       13.79      2.67 o
   3   5  12     1336.42     1400.69     20.23 o
   5   5  12        0.86        3.30      2.57 o
   7   5  12       87.65       87.62      5.61 o
 -12   6  12       41.32       41.12      4.16 o
 -10   6  12      239.79      235.41      6.78 o
  -8   6  12       24.37       18.39      2.60 o
  -6   6  12        2.71        5.38      2.48 o
  -4   6  12       68.60       67.28      4.67 o
  -2   6  12       41.62       34.00      3.56 o
   0   6  12      811.90      799.92     18.49 o
   2   6  12       92.38       94.91      5.50 o
   4   6  12        8.67       13.98      3.37 o
   6   6  12      109.45      106.03      6.24 o
  -9   7  12       27.58       19.47      3.56 o
  -7   7  12       39.81       38.08      3.86 o
  -5   7  12       74.16       67.14      5.55 o
  -3   7  12        0.42       -1.58      2.76 o
  -1   7  12       11.46       10.79      3.00 o
   1   7  12       95.56       96.09      6.49 o
   3   7  12       33.47       18.34      4.12 o
 -13   1  13       39.36       45.91      5.88 o
 -11   1  13      229.56      217.75      5.19 o
  -9   1  13     1162.68     1095.04     10.32 o
  -7   1  13      184.74      193.81      3.51 o
  -5   1  13      712.19      683.39      7.02 o
  -3   1  13      153.90      125.83      3.63 o
  -1   1  13      336.26      321.34      7.39 o
   1   1  13      570.41      607.57      7.53 o
   3   1  13      706.16      653.45      9.59 o
   5   1  13        1.28       -0.12      1.66 o
   7   1  13      350.82      391.76      9.08 o
   9   1  13      236.14      262.45      9.16 o
 -16   2  13        6.53        4.58      3.41 o
 -14   2  13      106.51      109.71      6.53 o
 -12   2  13      275.42      257.47      8.42 o
 -10   2  13      814.05      783.50      8.99 o
  -8   2  13        0.07        2.93      1.11 o
  -6   2  13      612.43      629.29      7.42 o
  -4   2  13       78.51       68.57      2.35 o
  -2   2  13     1665.91     1632.85     13.19 o
   0   2  13     1014.97      959.47     10.07 o
   2   2  13      492.22      471.40      7.39 o
   4   2  13       27.57       29.46      3.01 o
   6   2  13      143.84      131.61      5.73 o
   8   2  13        7.08        8.02      3.17 o
 -15   3  13        7.49        7.72      3.53 o
 -13   3  13       60.01       44.17      2.71 o
 -11   3  13       49.46       58.68      3.56 o
  -9   3  13       11.96        3.94      1.41 o
  -7   3  13      971.50      918.01     13.87 o
  -5   3  13      757.19      737.90      8.59 o
  -3   3  13      155.42      121.95      3.13 o
  -1   3  13       48.63       61.95      2.63 o
   1   3  13      530.25      507.63      8.16 o
   3   3  13      121.71      106.98      5.19 o
   5   3  13        0.18       -0.29      2.11 o
   7   3  13        9.20        8.43      2.72 o
   9   3  13        4.34        1.92      3.17 o
 -14   4  13       54.62       53.74      3.61 o
 -12   4  13      139.38      150.65      4.61 o
 -10   4  13       65.42       56.31      3.02 o
  -8   4  13      135.79      111.37      3.87 o
  -6   4  13      301.66      264.85      5.40 o
  -4   4  13      192.61      191.06      4.59 o
  -2   4  13      328.37      285.35      5.65 o
   0   4  13      333.26      325.48      8.20 o
   2   4  13        2.63        6.50      2.28 o
   4   4  13        7.81        4.35      2.40 o
   6   4  13      208.10      201.08      6.99 o
   8   4  13       79.63       73.88      6.13 o
 -13   5  13      122.88      141.50      6.16 o
 -11   5  13        7.98        9.46      2.13 o
  -9   5  13        1.40        0.92      1.70 o
  -7   5  13       31.45       33.41      2.89 o
  -5   5  13        8.69        4.43      1.97 o
  -3   5  13       44.30       33.09      3.40 o
  -1   5  13      193.74      205.21      8.63 o
   1   5  13      113.45       90.28      5.07 o
   3   5  13      183.46      171.00      6.63 o
   5   5  13      553.23      579.01     14.46 o
 -12   6  13      145.79      140.53      6.23 o
 -10   6  13       81.61       70.89      4.16 o
  -8   6  13        0.19       -0.64      2.13 o
  -6   6  13        0.19        0.89      2.15 o
  -4   6  13      166.44      170.54      7.60 o
  -2   6  13        0.29        2.84      2.73 o
   0   6  13       45.03       34.86      4.25 o
   2   6  13      497.69      521.16     14.33 o
   4   6  13      126.80      122.78      6.57 o
  -9   7  13      514.03      562.79     13.72 o
  -7   7  13      189.87      208.71      7.54 o
  -5   7  13        5.43        2.86      3.25 o
  -3   7  13      142.74      142.44      8.00 o
  -1   7  13       45.62       45.76      5.14 o
   1   7  13      157.48      163.71      8.41 o
 -12   0  14      841.55      858.19     37.61 o
 -10   0  14     1609.78     1609.83     57.34 o
  -8   0  14     6006.77     6010.94     66.95 o
  -6   0  14     5183.54     5053.67     57.24 o
  -4   0  14     5874.71     5822.41     65.24 o
  -2   0  14       33.41       20.98      2.72 o
   0   0  14      133.20      119.83      5.30 o
   2   0  14      356.61      328.41      9.99 o
   4   0  14      174.71      148.59      7.17 o
   6   0  14       92.78      102.06     10.65 o
   8   0  14       11.22        7.49      4.74 o
 -15   1  14        4.37        2.41      5.30 o
 -13   1  14        3.14        5.96      2.55 o
 -11   1  14     1888.00     1916.32     21.08 o
  -9   1  14      179.54      174.78      3.72 o
  -7   1  14     1109.37     1088.71     10.68 o
  -5   1  14       48.12       57.07      2.46 o
  -3   1  14      585.80      523.40      7.22 o
  -1   1  14      104.75      110.32      3.26 o
   1   1  14       59.47       55.43      2.73 o
   3   1  14      226.71      211.00      5.22 o
   5   1  14      248.81      258.30      8.10 o
   7   1  14      337.00      382.74      9.31 o
   9   1  14        3.19        9.76      4.11 o
 -16   2  14       61.99       74.43      5.62 o
 -14   2  14      254.41      218.29     19.46 o
 -12   2  14      457.05      490.09     11.35 o
 -10   2  14       33.67       34.38      2.47 o
  -8   2  14      475.90      434.05      6.55 o
  -6   2  14      690.52      683.39      8.57 o
  -4   2  14     1462.64     1348.49     12.73 o
  -2   2  14      466.51      477.25      6.01 o
   0   2  14       77.40       95.06      3.11 o
   2   2  14        1.36        5.18      1.69 o
   4   2  14        2.05        8.00      2.09 o
   6   2  14       75.64       62.66      4.42 o
   8   2  14      203.83      185.64      8.70 o
 -15   3  14        0.01        0.36      3.21 o
 -13   3  14      416.09      418.65      7.25 o
 -11   3  14        5.61        7.16      1.66 o
  -9   3  14      749.00      731.10      9.29 o
  -7   3  14      326.16      279.29      5.34 o
  -5   3  14       44.55       43.38      2.37 o
  -3   3  14       54.42       71.64      3.03 o
  -1   3  14     1308.83     1239.71     18.18 o
   1   3  14     1395.78     1375.97     16.40 o
   3   3  14        5.94        4.49      2.14 o
   5   3  14       52.95       53.08      4.25 o
   7   3  14       48.42       52.11      4.45 o
 -14   4  14       83.78      103.45      5.11 o
 -12   4  14        6.62        7.97      2.14 o
 -10   4  14        0.20        2.31      1.96 o
  -8   4  14       20.74       20.35      2.20 o
  -6   4  14        6.90       12.81      1.98 o
  -4   4  14      129.46      110.86      4.42 o
  -2   4  14      676.77      632.73      8.79 o
   0   4  14      133.87      140.42      6.26 o
   2   4  14       70.25       57.87      4.31 o
   4   4  14       44.64       42.97      5.54 o
   6   4  14       88.91       81.95      5.84 o
 -13   5  14      314.65      354.85      9.00 o
 -11   5  14        6.84        7.60      2.20 o
  -9   5  14        2.29        2.30      2.01 o
  -7   5  14      539.49      552.52      9.51 o
  -5   5  14       71.02       70.72      4.01 o
  -3   5  14      222.27      225.41      7.07 o
  -1   5  14      596.06      584.22     11.65 o
   1   5  14      105.41      117.34      6.61 o
   3   5  14       31.43       32.96      4.33 o
   5   5  14        6.53        5.97      3.03 o
 -10   6  14        5.63        1.63      2.55 o
  -8   6  14       14.20       16.46      3.09 o
  -6   6  14      114.04      106.08      5.39 o
  -4   6  14      260.76      279.19      9.30 o
  -2   6  14      111.33      107.29      6.79 o
   0   6  14       38.81       42.68      5.35 o
   2   6  14        0.20        4.11      3.16 o
  -7   7  14      108.54      117.54     10.67 o
  -5   7  14       55.19       54.37      5.63 o
  -3   7  14        4.14        1.78      3.34 o
 -15   1  15       66.33       57.86      9.16 o
 -13   1  15       62.46       67.81      4.66 o
 -11   1  15      248.11      231.31      4.57 o
  -9   1  15        0.03        0.60      1.15 o
  -7   1  15       72.42       67.90      2.63 o
  -5   1  15      599.76      617.30      7.85 o
  -3   1  15      535.09      473.46      6.80 o
  -1   1  15      115.98      123.53      3.61 o
   1   1  15        1.28        1.30      1.52 o
   3   1  15       47.96       32.37      2.98 o
   5   1  15       58.05       63.74      4.45 o
   7   1  15      261.26      332.14     10.35 o
 -16   2  15       22.35       20.73      5.79 o
 -14   2  15      194.29      206.79      9.65 o
 -12   2  15       94.90       86.88      4.85 o
 -10   2  15      341.84      361.94      5.74 o
  -8   2  15      107.90       99.57      3.09 o
  -6   2  15      114.28       96.44      3.23 o
  -4   2  15      930.71      868.42      9.55 o
  -2   2  15      136.73      142.07      4.07 o
   0   2  15       29.06       27.29      2.16 o
   2   2  15       42.00       42.22      3.81 o
   4   2  15       23.46       22.80      2.88 o
   6   2  15       16.82       23.66      3.43 o
 -15   3  15      142.63      140.78     11.57 o
 -13   3  15      321.65      320.21      6.70 o
 -11   3  15       17.09       16.67      2.16 o
  -9   3  15       29.41       17.41      1.98 o
  -7   3  15      174.39      149.70      3.81 o
  -5   3  15      301.39      297.86      5.58 o
  -3   3  15       45.15       45.60      3.29 o
  -1   3  15        1.06        4.28      1.84 o
   1   3  15      336.10      326.40      9.24 o
   3   3  15        0.00       -0.02      2.06 o
   5   3  15      591.95      659.21     11.94 o
 -14   4  15      125.03       98.46      5.27 o
 -12   4  15        1.23        0.65      2.00 o
 -10   4  15        7.24        4.29      1.82 o
  -8   4  15        1.97       -0.45      1.65 o
  -6   4  15      182.01      156.06      5.20 o
  -4   4  15      211.70      238.54      5.65 o
  -2   4  15      476.11      494.94      9.84 o
   0   4  15       50.20       52.34      4.54 o
   2   4  15        0.12       -1.23      2.64 o
   4   4  15       17.99       22.63      3.52 o
 -11   5  15        3.42       -1.50      2.34 o
  -9   5  15       17.55       12.09      2.41 o
  -7   5  15        1.04        0.30      2.03 o
  -5   5  15       17.63       22.40      2.94 o
  -3   5  15       50.86       47.67      3.95 o
  -1   5  15      496.01      509.08     12.69 o
   1   5  15       41.77       34.75      5.24 o
   3   5  15      286.76      321.74     13.08 o
 -10   6  15      130.64      169.93      7.21 o
  -8   6  15        1.60       -0.40      2.73 o
  -6   6  15      130.67      145.12      6.83 o
  -4   6  15        1.78       -0.91      3.05 o
  -2   6  15       61.30       50.07      5.22 o
   0   6  15      133.53      141.94      8.18 o
 -12   0  16      143.79      135.50      7.33 o
 -10   0  16       99.64       97.58      8.00 o
  -8   0  16       19.23       28.24      3.00 o
  -6   0  16      734.06      667.29     12.18 o
  -4   0  16     1824.29     1875.00     25.51 o
  -2   0  16      846.23      819.41     15.79 o
   0   0  16      952.04      876.50     23.60 o
   2   0  16      506.35      510.34     13.77 o
   4   0  16      247.81      267.19      9.82 o
   6   0  16       67.41       72.25      6.52 o
 -15   1  16        5.64        8.68      6.75 o
 -13   1  16       19.29       25.74      4.70 o
 -11   1  16      473.29      498.57      7.49 o
  -9   1  16        0.52        1.30      1.36 o
  -7   1  16      249.96      244.61      6.07 o
  -5   1  16      775.82      733.93     10.09 o
  -3   1  16       46.10       57.33      3.02 o
  -1   1  16      591.69      568.92      8.48 o
   1   1  16       88.33       95.55      4.65 o
   3   1  16       10.55       15.87      2.66 o
   5   1  16        0.11        3.17      2.65 o
 -14   2  16      518.22      550.02     32.54 o
 -12   2  16       90.40       78.19      5.75 o
 -10   2  16      209.23      199.19      5.19 o
  -8   2  16      315.45      338.84      5.89 o
  -6   2  16      137.11      157.19      4.64 o
  -4   2  16       44.91       55.75      3.00 o
  -2   2  16        8.08        4.31      1.63 o
   0   2  16      209.96      192.97      5.92 o
   2   2  16        6.24        3.68      2.21 o
   4   2  16        2.81        2.89      2.30 o
   6   2  16      329.58      304.79      8.71 o
 -13   3  16      217.55      215.24      6.68 o
 -11   3  16      102.65       90.39      3.84 o
  -9   3  16      158.94      156.77      4.33 o
  -7   3  16      107.42       93.58      3.51 o
  -5   3  16       49.57       34.72      2.56 o
  -3   3  16       76.30       60.88      3.25 o
  -1   3  16       63.80       69.89      4.86 o
   1   3  16       22.94       22.68      3.71 o
   3   3  16      387.46      427.70     10.13 o
   5   3  16       15.75       19.33      3.96 o
 -12   4  16      173.22      181.56      5.61 o
 -10   4  16      167.18      150.95      4.65 o
  -8   4  16      360.19      342.28      7.23 o
  -6   4  16       61.81       58.45      3.43 o
  -4   4  16      153.38      157.00      5.01 o
  -2   4  16      152.15      140.21      7.27 o
   0   4  16       54.27       63.25      5.28 o
   2   4  16        0.06       -2.20      2.88 o
   4   4  16        1.00        1.85      3.31 o
 -11   5  16       28.39       23.09      3.60 o
  -9   5  16      104.37      108.38      5.25 o
  -7   5  16        8.69       12.64      2.79 o
  -5   5  16      436.67      488.74     13.63 o
  -3   5  16      228.88      229.75     10.09 o
  -1   5  16      484.01      455.12     12.30 o
   1   5  16        1.60        0.51      3.50 o
  -6   6  16      166.99      175.98      7.43 o
  -4   6  16      373.04      397.72     11.72 o
  -2   6  16       46.98       53.24      9.74 o
 -15   1  17       10.43       17.28      3.78 o
 -13   1  17        4.47        5.23      2.48 o
 -11   1  17       87.47       72.83      3.85 o
  -9   1  17        0.14       -0.26      1.47 o
  -7   1  17       75.13       88.40      3.42 o
  -5   1  17        3.85        2.94      1.72 o
  -3   1  17      206.21      242.91      5.47 o
  -1   1  17       21.54       25.26      2.79 o
   1   1  17       77.05       67.86      4.35 o
   3   1  17      217.47      247.43      9.88 o
   5   1  17       77.15       76.62      7.00 o
 -14   2  17       98.82       93.90      7.96 o
 -12   2  17       57.49       62.98      3.69 o
 -10   2  17       29.81       33.00      2.36 o
  -8   2  17      394.83      366.98      6.93 o
  -6   2  17       43.18       47.10      2.86 o
  -4   2  17       31.50       22.93      2.32 o
  -2   2  17      301.12      320.50      7.78 o
   0   2  17        0.06        0.80      2.12 o
   2   2  17       32.03       34.80      3.81 o
   4   2  17      140.63      157.89      9.24 o
 -13   3  17      153.08      146.26      5.48 o
 -11   3  17       20.40       26.54      3.05 o
  -9   3  17       12.32       13.03      2.18 o
  -7   3  17      708.00      773.82     10.85 o
  -5   3  17        0.26        2.42      1.83 o
  -3   3  17      157.42      155.23      5.91 o
  -1   3  17       37.52       39.63      3.99 o
   1   3  17       78.75       67.62      5.51 o
   3   3  17        7.09        9.93      3.55 o
 -12   4  17       47.17       44.08      3.61 o
 -10   4  17      525.57      600.00     14.01 o
  -8   4  17       23.73       22.31      2.94 o
  -6   4  17      349.90      360.33      7.81 o
  -4   4  17       44.43       35.02      3.60 o
  -2   4  17      362.68      392.12     12.79 o
   0   4  17      144.83      138.32      8.68 o
   2   4  17       53.13       57.47      7.64 o
  -9   5  17       71.37       71.77      4.65 o
  -7   5  17        0.35        2.64      2.84 o
  -5   5  17       96.16      115.86      6.35 o
  -3   5  17       18.58       13.40      3.86 o
  -1   5  17      174.45      215.46     15.80 o
 -14   0  18       21.37       21.21      4.82 o
 -12   0  18       26.01       29.49      4.89 o
 -10   0  18        0.25        2.46      2.44 o
  -8   0  18      129.86      138.31      6.35 o
  -6   0  18      267.84      235.44      7.98 o
  -4   0  18     1200.78     1320.10     22.75 o
  -2   0  18      115.64      110.09      7.87 o
   0   0  18     1186.44     1266.81     28.70 o
   2   0  18       74.10       61.63      7.50 o
 -13   1  18      162.05      148.70      6.15 o
 -11   1  18        0.66        3.90      2.45 o
  -9   1  18       65.74       63.16      2.98 o
  -7   1  18       24.93       20.90      2.37 o
  -5   1  18        2.56        4.03      1.79 o
  -3   1  18      324.39      313.14      6.42 o
  -1   1  18      324.34      325.36      7.60 o
   1   1  18        7.25       12.39      3.13 o
   3   1  18      318.71      326.51     11.77 o
 -12   2  18      161.15      170.50      9.24 o
 -10   2  18      505.49      588.76     17.26 o
  -8   2  18      702.12      761.69      9.96 o
  -6   2  18       74.21       69.10      3.68 o
  -4   2  18       78.94       76.23      3.91 o
  -2   2  18       20.61       30.41      3.88 o
   0   2  18       70.51       90.58      5.25 o
   2   2  18       15.27       12.36      3.73 o
 -11   3  18      254.31      297.62      6.99 o
  -9   3  18       13.31       13.02      2.73 o
  -7   3  18      209.57      256.44      6.86 o
  -5   3  18      228.86      223.14      7.00 o
  -3   3  18       28.69       37.90      4.17 o
  -1   3  18      148.14      142.73      7.06 o
   1   3  18       17.39       14.99      4.26 o
 -10   4  18       71.33       63.42      4.69 o
  -8   4  18        1.01        4.45      2.60 o
  -6   4  18       48.14       42.66      4.10 o
  -4   4  18       70.85       64.39      5.53 o
  -2   4  18       33.61       35.45      4.72 o
 -11   1  19       75.02       59.64      4.41 o
  -9   1  19      418.21      490.65      9.37 o
  -7   1  19        3.31        3.13      1.94 o
  -5   1  19        2.41        5.86      2.01 o
  -3   1  19       19.37       17.84      2.89 o
  -1   1  19       16.77       15.27      2.86 o
   1   1  19      149.53      143.61      7.24 o
 -10   2  19        1.16        4.20      2.41 o
  -8   2  19        3.13        0.85      2.24 o
  -6   2  19       22.30       25.06      3.00 o
  -4   2  19      136.53      148.64      5.91 o
  -2   2  19       18.41       25.67      3.46 o
   0   2  19        0.00       -0.06      3.25 o
  -9   3  19       34.12       31.35      3.44 o
  -7   3  19      152.43      163.60      5.94 o
  -5   3  19       14.14       18.24      3.48 o
  -3   3  19      118.70      131.78      7.53 o
 -10   0  20       70.61       78.02     13.02 o
  -8   0  20       31.84       26.08      4.69 o
  -6   0  20      245.23      276.28     10.80 o
  -4   0  20       18.24       11.85      4.34 o
  -2   0  20      491.25      557.79     16.85 o
  -9   1  20      348.18      428.74      8.50 o
  -7   1  20       63.91       64.99      3.99 o
  -5   1  20        1.00        5.18      2.40 o
  -3   1  20        0.01        4.39      2.72 o
  -8   2  20       53.77       78.12      6.21 o
  -6   2  20       75.88       99.54      5.02 o
  -4   2  20       85.15       89.51      6.51 o
 
